# Supplementary material for: Genome Sequence Analysis of Auricularia heimuer Combined with Genetic Linkage Map
Source: J Fungi (Basel). 2020 Mar 16;6(1):37. doi: 10.3390/jof6010037 (PMC7151073; doi:10.3390/jof6010037)
Supplement: Supplementary file 1 [file jof-06-00037-s001.zip]

Archive with 1 entries (1 files):
- jof-749943-supplementary.xlsx
