# Supplementary material for: Genome Sequence Analysis of Auricularia heimuer Combined with Genetic Linkage Map
Source: J Fungi (Basel). 2020 Mar 16;6(1):37. doi: 10.3390/jof6010037 (PMC7151073; doi:10.3390/jof6010037)
Supplement: Supplementary file 1 [file jof-06-00037-s001.zip › jof-749943-supplementary.xlsx]

## Sheet: Table S1 Genome information
Table S1 Genome information
Species	Strain	Website
Agaricus bisporus var. bisporus	H97	https://www.ncbi.nlm.nih.gov/genome/858?genome_assembly_id=31528
Auricularia subglabra	TFB-10046 SS5	https://www.ncbi.nlm.nih.gov/genome/?term=Auricularia_subglabra
Coprinopsis cinerea	okayama7#130	https://www.ncbi.nlm.nih.gov/genome/?term=Coprinus_cinereus
Exidia_glandulosa	HHB12029	https://www.ncbi.nlm.nih.gov/genome/?term=Exidia_glandulosa
Flammulina velutipes	KACC42780	https://www.ncbi.nlm.nih.gov/genome/?term=Flammulina_velutipes
Ganoderma_lucidum	G.260125-1	https://www.ncbi.nlm.nih.gov/genome/?term=Ganoderma+lucidum
Laccaria bicolor	S238N-H82	https://www.ncbi.nlm.nih.gov/genome/?term=Laccaria_bicolor
Lentinula edodes	B17	https://www.ncbi.nlm.nih.gov/genome/?term=Lentinula_edodes
Morchella conica	CCBAS932	https://genome.jgi.doe.gov/Morco1/Morco1.home.html
Pleurotus ostreatus	PC15	https://www.ncbi.nlm.nih.gov/genome/?term=Pleurotus+ostreatus
Schizophyllum commune	H4-8	https://www.ncbi.nlm.nih.gov/genome/?term=Schizophyllum+commune
Serpula lacrymans	S7.9	https://www.ncbi.nlm.nih.gov/genome/?term=Serpula+lacrymans
Tremella mesenterica	DSM 1558	https://www.ncbi.nlm.nih.gov/genome/?term=Tremella_mesenterica
Tremella fuciformis	Tr26	https://www.ncbi.nlm.nih.gov/genome/?term=Tremella_fuciformis
Volvariella volvacea	V23	https://www.ncbi.nlm.nih.gov/genome/?term=Volvariella_volvacea
Auricularia heimuer（Auricularia auricula-judae）	B14-8	https://www.ncbi.nlm.nih.gov/genome/?term=auricularia+auricula
Auricularia heimuer	Dai13782	https://www.ncbi.nlm.nih.gov/genome/?term=auricularia+heimuer

## Sheet: Table S2 KEGG annotation
KEGG annotation
gene	koid	ko_gene	ko_description	pathway
AHME_06440	ko:K01164	POP1	ribonuclease P/MRP protein subunit POP1 [EC:3.1.26.5]	ko03013 RNA transport;ko03008 Ribosome biogenesis in eukaryotes
AHME_06447	ko:K13993	HSP20	HSP20 family protein	ko04141 Protein processing in endoplasmic reticulum
AHME_12687	ko:K00547	mmuM	homocysteine S-methyltransferase [EC:2.1.1.10]	ko01100 Metabolic pathways;ko01110 Biosynthesis of secondary metabolites;ko00270 Cysteine and methionine metabolism
AHME_06612	ko:K12200	PDCD6IP	programmed cell death 6-interacting protein	ko04144 Endocytosis
AHME_03728	ko:K08502	VAM7	regulator of vacuolar morphogenesis	ko04130 SNARE interactions in vesicular transport;ko04138 Autophagy - yeast
AHME_04834	ko:K10755	RFC2_4	replication factor C subunit 2/4	ko03030 DNA replication;ko03420 Nucleotide excision repair;ko03430 Mismatch repair
AHME_05775	ko:K09518	DNAJB12	DnaJ homolog subfamily B member 12	ko04141 Protein processing in endoplasmic reticulum
AHME_00839	ko:K02179	BUB2	cell cycle arrest protein BUB2	ko04111 Cell cycle - yeast
AHME_05706	ko:K07127	uraH	5-hydroxyisourate hydrolase [EC:3.5.2.17]	ko01100 Metabolic pathways;ko01120 Microbial metabolism in diverse environments;ko00230 Purine metabolism
AHME_03039	ko:K12871	CCDC12	coiled-coil domain-containing protein 12	ko03040 Spliceosome
AHME_14065	ko:K13126	PABPC	polyadenylate-binding protein	ko03013 RNA transport;ko03015 mRNA surveillance pathway;ko03018 RNA degradation
AHME_01020	ko:K02911	RP-L32	large subunit ribosomal protein L32	ko03010 Ribosome
AHME_06082	ko:K00161	PDHA	pyruvate dehydrogenase E1 component alpha subunit [EC:1.2.4.1]	ko01100 Metabolic pathways;ko01110 Biosynthesis of secondary metabolites;ko01120 Microbial metabolism in diverse environments;ko01130 Biosynthesis of antibiotics;ko01200 Carbon metabolism;ko00010 Glycolysis / Gluconeogenesis;ko00020 Citrate cycle (TCA cycle);ko00620 Pyruvate metabolism;ko04066 HIF-1 signaling pathway;ko04922 Glucagon signaling pathway;ko05230 Central carbon metabolism in cancer
AHME_02594	ko:K19839	RGA1_2	Rho-type GTPase-activating protein 1/2	ko04011 MAPK signaling pathway - yeast
AHME_03270	ko:K11254	H4	histone H4	ko05203 Viral carcinogenesis;ko05322 Systemic lupus erythematosus;ko05034 Alcoholism
AHME_10888	ko:K11230	SSK2	mitogen-activated protein kinase kinase kinase [EC:2.7.11.25]	ko02020 Two-component system;ko04011 MAPK signaling pathway - yeast
AHME_03834	ko:K19708	PTC6	protein phosphatase PTC6 [EC:3.1.3.16 3.1.3.43]	ko04139 Mitophagy - yeast
AHME_04732	ko:K01210	E3.2.1.58	glucan 1,3-beta-glucosidase [EC:3.2.1.58]	ko00500 Starch and sucrose metabolism
AHME_06411	ko:K17743	XR	D-xylose reductase [EC:1.1.1.307]	ko01100 Metabolic pathways;ko00040 Pentose and glucuronate interconversions
AHME_04635	ko:K00618	E2.3.1.1	amino-acid N-acetyltransferase [EC:2.3.1.1]	ko01100 Metabolic pathways;ko01110 Biosynthesis of secondary metabolites;ko01130 Biosynthesis of antibiotics;ko01210 2-Oxocarboxylic acid metabolism;ko01230 Biosynthesis of amino acids;ko00220 Arginine biosynthesis
AHME_12521	ko:K13525	VCP	transitional endoplasmic reticulum ATPase	ko04141 Protein processing in endoplasmic reticulum;ko05134 Legionellosis
AHME_00265	ko:K03144	TFIIH4	transcription initiation factor TFIIH subunit 4	ko03022 Basal transcription factors;ko03420 Nucleotide excision repair;ko05203 Viral carcinogenesis
AHME_05507	ko:K00948	PRPS	ribose-phosphate pyrophosphokinase [EC:2.7.6.1]	ko01100 Metabolic pathways;ko01110 Biosynthesis of secondary metabolites;ko01120 Microbial metabolism in diverse environments;ko01130 Biosynthesis of antibiotics;ko01200 Carbon metabolism;ko01230 Biosynthesis of amino acids;ko00030 Pentose phosphate pathway;ko00230 Purine metabolism
AHME_14096	ko:K00108	betA	choline dehydrogenase [EC:1.1.99.1]	ko01100 Metabolic pathways;ko00260 Glycine, serine and threonine metabolism
AHME_03684	ko:K06067	HDAC1_2	histone deacetylase 1/2 [EC:3.5.1.98]	ko04330 Notch signaling pathway;ko04110 Cell cycle;ko04919 Thyroid hormone signaling pathway;ko04213 Longevity regulating pathway - multiple species;ko05200 Pathways in cancer;ko05202 Transcriptional misregulation in cancer;ko05203 Viral carcinogenesis;ko05220 Chronic myeloid leukemia;ko05016 Huntington's disease;ko05034 Alcoholism;ko05169 Epstein-Barr virus infection;ko05165 Human papillomavirus…
AHME_00706	ko:K00560	thyA	thymidylate synthase [EC:2.1.1.45]	ko01100 Metabolic pathways;ko00240 Pyrimidine metabolism;ko00670 One carbon pool by folate;ko01523 Antifolate resistance
AHME_02912	ko:K07936	RAN	GTP-binding nuclear protein Ran	ko03013 RNA transport;ko03008 Ribosome biogenesis in eukaryotes;ko05166 HTLV-I infection;ko05169 Epstein-Barr virus infection
AHME_03843	ko:K03247	EIF3H	translation initiation factor 3 subunit H	ko03013 RNA transport;ko05162 Measles
AHME_10733	ko:K01893	NARS	asparaginyl-tRNA synthetase [EC:6.1.1.22]	ko00970 Aminoacyl-tRNA biosynthesis
AHME_08248	ko:K03946	NDUFA2	NADH dehydrogenase (ubiquinone) 1 alpha subcomplex subunit 2	ko01100 Metabolic pathways;ko00190 Oxidative phosphorylation;ko04723 Retrograde endocannabinoid signaling;ko05010 Alzheimer's disease;ko05012 Parkinson's disease;ko05016 Huntington's disease;ko04932 Non-alcoholic fatty liver disease (NAFLD)
AHME_07776	ko:K11121	SIR2	NAD-dependent histone deacetylase SIR2 [EC:3.5.1.-]	ko01100 Metabolic pathways;ko00760 Nicotinate and nicotinamide metabolism;ko04213 Longevity regulating pathway - multiple species
AHME_10276	ko:K12840	RBM17	splicing factor 45	ko03040 Spliceosome
AHME_06027	ko:K03023	RPC3	DNA-directed RNA polymerase III subunit RPC3	ko01100 Metabolic pathways;ko00230 Purine metabolism;ko00240 Pyrimidine metabolism;ko03020 RNA polymerase;ko04623 Cytosolic DNA-sensing pathway;ko05169 Epstein-Barr virus infection
AHME_04748	ko:K05283	PIGW	phosphatidylinositol glycan, class W [EC:2.3.-.-]	ko01100 Metabolic pathways;ko00563 Glycosylphosphatidylinositol (GPI)-anchor biosynthesis
AHME_03249	ko:K20180	VPS16	vacuolar protein sorting-associated protein 16	ko04138 Autophagy - yeast
AHME_09537	ko:K04708	E1.1.1.102	3-dehydrosphinganine reductase [EC:1.1.1.102]	ko01100 Metabolic pathways;ko00600 Sphingolipid metabolism
AHME_04794	ko:K02377	TSTA3	GDP-L-fucose synthase [EC:1.1.1.271]	ko01100 Metabolic pathways;ko00051 Fructose and mannose metabolism;ko00520 Amino sugar and nucleotide sugar metabolism
AHME_02534	ko:K14686	SLC31A1	solute carrier family 31 (copper transporter), member 1	ko04978 Mineral absorption;ko01524 Platinum drug resistance
AHME_00557	ko:K12815	DHX38	pre-mRNA-splicing factor ATP-dependent RNA helicase DHX38/PRP16 [EC:3.6.4.13]	ko03040 Spliceosome
AHME_05792	ko:K00942	E2.7.4.8	guanylate kinase [EC:2.7.4.8]	ko01100 Metabolic pathways;ko00230 Purine metabolism
AHME_00312	ko:K11849	USP25	ubiquitin carboxyl-terminal hydrolase 25 [EC:3.4.19.12]	ko04657 IL-17 signaling pathway
AHME_04461	ko:K12864	CTNNBL1	beta-catenin-like protein 1	ko03040 Spliceosome
AHME_05071	ko:K00817	hisC	histidinol-phosphate aminotransferase [EC:2.6.1.9]	ko01100 Metabolic pathways;ko01110 Biosynthesis of secondary metabolites;ko01130 Biosynthesis of antibiotics;ko01230 Biosynthesis of amino acids;ko00340 Histidine metabolism;ko00350 Tyrosine metabolism;ko00360 Phenylalanine metabolism;ko00400 Phenylalanine, tyrosine and tryptophan biosynthesis;ko00960 Tropane, piperidine and pyridine alkaloid biosynthesis;ko00401 Novobiocin biosynthesis
AHME_08322	ko:K04486	E3.1.3.15B	histidinol-phosphatase (PHP family) [EC:3.1.3.15]	ko01100 Metabolic pathways;ko01110 Biosynthesis of secondary metabolites;ko01230 Biosynthesis of amino acids;ko00340 Histidine metabolism
AHME_04303	ko:K08339	ATG5	autophagy-related protein 5	ko04140 Autophagy - animal;ko04138 Autophagy - yeast;ko04136 Autophagy - other;ko04137 Mitophagy - animal;ko04216 Ferroptosis;ko04621 NOD-like receptor signaling pathway;ko04622 RIG-I-like receptor signaling pathway;ko04211 Longevity regulating pathway;ko04213 Longevity regulating pathway - multiple species;ko05131 Shigellosis
AHME_01317	ko:K03106	SRP54	signal recognition particle subunit SRP54 [EC:3.6.5.4]	ko03060 Protein export;ko03070 Bacterial secretion system;ko02024 Quorum sensing
AHME_03743	ko:K01187	malZ	alpha-glucosidase [EC:3.2.1.20]	ko01100 Metabolic pathways;ko00052 Galactose metabolism;ko00500 Starch and sucrose metabolism
AHME_06458	ko:K13993	HSP20	HSP20 family protein	ko04141 Protein processing in endoplasmic reticulum
AHME_00423	ko:K20182	VPS33	vacuolar protein sorting-associated protein 33	ko04138 Autophagy - yeast
AHME_03082	ko:K12881	THOC4	THO complex subunit 4	ko03040 Spliceosome;ko03013 RNA transport;ko03015 mRNA surveillance pathway;ko05168 Herpes simplex infection
AHME_05732	ko:K17497	PMM	phosphomannomutase [EC:5.4.2.8]	ko01100 Metabolic pathways;ko01110 Biosynthesis of secondary metabolites;ko01130 Biosynthesis of antibiotics;ko00051 Fructose and mannose metabolism;ko00520 Amino sugar and nucleotide sugar metabolism
AHME_11105	ko:K06630	YWHAE	14-3-3 protein epsilon	ko04011 MAPK signaling pathway - yeast;ko04390 Hippo signaling pathway;ko04391 Hippo signaling pathway - fly;ko04151 PI3K-Akt signaling pathway;ko04110 Cell cycle;ko04114 Oocyte meiosis;ko04722 Neurotrophin signaling pathway;ko05203 Viral carcinogenesis;ko05169 Epstein-Barr virus infection
AHME_06970	ko:K00417	QCR7	ubiquinol-cytochrome c reductase subunit 7	ko01100 Metabolic pathways;ko00190 Oxidative phosphorylation;ko04260 Cardiac muscle contraction;ko05010 Alzheimer's disease;ko05012 Parkinson's disease;ko05016 Huntington's disease;ko04932 Non-alcoholic fatty liver disease (NAFLD)
AHME_12857	ko:K01230	MAN1	mannosyl-oligosaccharide alpha-1,2-mannosidase [EC:3.2.1.113]	ko01100 Metabolic pathways;ko00510 N-Glycan biosynthesis;ko00513 Various types of N-glycan biosynthesis;ko04141 Protein processing in endoplasmic reticulum
AHME_00896	ko:K14404	CPSF4	cleavage and polyadenylation specificity factor subunit 4	ko03015 mRNA surveillance pathway;ko05164 Influenza A
AHME_00982	ko:K00974	cca	tRNA nucleotidyltransferase (CCA-adding enzyme) [EC:2.7.7.72 3.1.3.- 3.1.4.-]	ko03013 RNA transport
AHME_02723	ko:K03138	TFIIF1	transcription initiation factor TFIIF subunit alpha	ko03022 Basal transcription factors
AHME_10265	ko:K03648	UNG	uracil-DNA glycosylase [EC:3.2.2.27]	ko03410 Base excision repair;ko05340 Primary immunodeficiency
AHME_14212	ko:K02541	MCM3	DNA replication licensing factor MCM3 [EC:3.6.4.12]	ko03030 DNA replication;ko04110 Cell cycle;ko04111 Cell cycle - yeast;ko04113 Meiosis - yeast
AHME_01159	ko:K03361	CDC4	F-box and WD-40 domain protein CDC4	ko04120 Ubiquitin mediated proteolysis;ko04111 Cell cycle - yeast
AHME_10416	ko:K12486	SMAP	stromal membrane-associated protein	ko04144 Endocytosis
AHME_12383	ko:K03120	TBP	transcription initiation factor TFIID TATA-box-binding protein	ko03022 Basal transcription factors;ko05203 Viral carcinogenesis;ko05016 Huntington's disease;ko05166 HTLV-I infection;ko05168 Herpes simplex infection;ko05169 Epstein-Barr virus infection;ko05165 Human papillomavirus infection
AHME_00698	ko:K02183	CALM	calmodulin	ko04014 Ras signaling pathway;ko04015 Rap1 signaling pathway;ko04016 MAPK signaling pathway - plant;ko04371 Apelin signaling pathway;ko04020 Calcium signaling pathway;ko04070 Phosphatidylinositol signaling system;ko04024 cAMP signaling pathway;ko04022 cGMP-PKG signaling pathway;ko04114 Oocyte meiosis;ko04218 Cellular senescence;ko04910 Insulin signaling pathway;ko04922 Glucagon signaling pathway;…
AHME_13661	ko:K01230	MAN1	mannosyl-oligosaccharide alpha-1,2-mannosidase [EC:3.2.1.113]	ko01100 Metabolic pathways;ko00510 N-Glycan biosynthesis;ko00513 Various types of N-glycan biosynthesis;ko04141 Protein processing in endoplasmic reticulum
AHME_10600	ko:K14568	EMG1	rRNA small subunit pseudouridine methyltransferase Nep1 [EC:2.1.1.260]	ko03008 Ribosome biogenesis in eukaryotes
AHME_10815	ko:K11254	H4	histone H4	ko05203 Viral carcinogenesis;ko05322 Systemic lupus erythematosus;ko05034 Alcoholism
AHME_09613	ko:K03538	POP4	ribonuclease P protein subunit POP4 [EC:3.1.26.5]	ko03013 RNA transport;ko03008 Ribosome biogenesis in eukaryotes
AHME_07753	ko:K11422	SETD1	histone-lysine N-methyltransferase SETD1 [EC:2.1.1.43]	ko00310 Lysine degradation
AHME_07980	ko:K06902	UMF1	MFS transporter, UMF1 family	ko04138 Autophagy - yeast
AHME_01958	ko:K03217	yidC	YidC/Oxa1 family membrane protein insertase	ko03060 Protein export;ko03070 Bacterial secretion system;ko02024 Quorum sensing
AHME_04344	ko:K00826	E2.6.1.42	branched-chain amino acid aminotransferase [EC:2.6.1.42]	ko01100 Metabolic pathways;ko01110 Biosynthesis of secondary metabolites;ko01130 Biosynthesis of antibiotics;ko01210 2-Oxocarboxylic acid metabolism;ko01230 Biosynthesis of amino acids;ko00270 Cysteine and methionine metabolism;ko00280 Valine, leucine and isoleucine degradation;ko00290 Valine, leucine and isoleucine biosynthesis;ko00770 Pantothenate and CoA biosynthesis
AHME_03584	ko:K00276	AOC3	primary-amine oxidase [EC:1.4.3.21]	ko01100 Metabolic pathways;ko01110 Biosynthesis of secondary metabolites;ko00260 Glycine, serine and threonine metabolism;ko00350 Tyrosine metabolism;ko00360 Phenylalanine metabolism;ko00410 beta-Alanine metabolism;ko00950 Isoquinoline alkaloid biosynthesis;ko00960 Tropane, piperidine and pyridine alkaloid biosynthesis
AHME_00790	ko:K07897	RAB7A	Ras-related protein Rab-7A	ko04144 Endocytosis;ko04145 Phagosome;ko04140 Autophagy - animal;ko04138 Autophagy - yeast;ko04137 Mitophagy - animal;ko05132 Salmonella infection;ko05152 Tuberculosis;ko05146 Amoebiasis
AHME_12490	ko:K07203	MTOR	serine/threonine-protein kinase mTOR [EC:2.7.11.1]	ko04012 ErbB signaling pathway;ko04371 Apelin signaling pathway;ko04630 Jak-STAT signaling pathway;ko04066 HIF-1 signaling pathway;ko04072 Phospholipase D signaling pathway;ko04151 PI3K-Akt signaling pathway;ko04152 AMPK signaling pathway;ko04150 mTOR signaling pathway;ko04140 Autophagy - animal;ko04138 Autophagy - yeast;ko04136 Autophagy - other;ko04139 Mitophagy - yeast;ko04218 Cellular senesce…
AHME_02233	ko:K11592	DICER1	endoribonuclease Dicer [EC:3.1.26.-]	ko05206 MicroRNAs in cancer
AHME_01357	ko:K10967	KTR1_3	alpha 1,2-mannosyltransferase [EC:2.4.1.-]	ko00514 Other types of O-glycan biosynthesis
AHME_00026	ko:K04711	ACER3	dihydroceramidase [EC:3.5.1.-]	ko00600 Sphingolipid metabolism
AHME_02148	ko:K12668	OST2	oligosaccharyltransferase complex subunit epsilon	ko01100 Metabolic pathways;ko00510 N-Glycan biosynthesis;ko00513 Various types of N-glycan biosynthesis;ko04141 Protein processing in endoplasmic reticulum
AHME_03822	ko:K13343	PEX14	peroxin-14	ko04146 Peroxisome
AHME_08981	ko:K01279	TPP1	tripeptidyl-peptidase I [EC:3.4.14.9]	ko04142 Lysosome
AHME_04869	ko:K02891	RP-L22e	large subunit ribosomal protein L22e	ko03010 Ribosome
AHME_05831	ko:K01874	MARS	methionyl-tRNA synthetase [EC:6.1.1.10]	ko00450 Selenocompound metabolism;ko00970 Aminoacyl-tRNA biosynthesis
AHME_00125	ko:K11253	H3	histone H3	ko05202 Transcriptional misregulation in cancer;ko05322 Systemic lupus erythematosus;ko05034 Alcoholism
AHME_02647	ko:K12622	LSM3	U6 snRNA-associated Sm-like protein LSm3	ko03040 Spliceosome;ko03018 RNA degradation
AHME_00173	ko:K03099	SOS	son of sevenless	ko04014 Ras signaling pathway;ko04010 MAPK signaling pathway;ko04013 MAPK signaling pathway - fly;ko04012 ErbB signaling pathway;ko04630 Jak-STAT signaling pathway;ko04068 FoxO signaling pathway;ko04072 Phospholipase D signaling pathway;ko04151 PI3K-Akt signaling pathway;ko04150 mTOR signaling pathway;ko04510 Focal adhesion;ko04540 Gap junction;ko04810 Regulation of actin cytoskeleton;ko04650 Nat…
AHME_10251	ko:K12571	PAN2	PAB-dependent poly(A)-specific ribonuclease subunit 2 [EC:3.1.13.4]	ko03018 RNA degradation
AHME_01953	ko:K19833	CLA4	serine/threonine-protein kinase CLA4 [EC:2.7.11.1]	ko04011 MAPK signaling pathway - yeast
AHME_06782	ko:K12881	THOC4	THO complex subunit 4	ko03040 Spliceosome;ko03013 RNA transport;ko03015 mRNA surveillance pathway;ko05168 Herpes simplex infection
AHME_04657	ko:K19787	CARNMT1	carnosine N-methyltransferase [EC:2.1.1.22]	ko00340 Histidine metabolism
AHME_03183	ko:K16055	TPS	trehalose 6-phosphate synthase/phosphatase [EC:2.4.1.15 3.1.3.12]	ko01100 Metabolic pathways;ko00500 Starch and sucrose metabolism
AHME_01376	ko:K10396	KIF5	kinesin family member 5	ko04144 Endocytosis;ko04728 Dopaminergic synapse
AHME_07427	ko:K14394	ACP1	low molecular weight phosphotyrosine protein phosphatase [EC:3.1.3.2 3.1.3.48]	ko01100 Metabolic pathways;ko00730 Thiamine metabolism;ko00740 Riboflavin metabolism
AHME_06103	ko:K01120	cpdP	3',5'-cyclic-nucleotide phosphodiesterase [EC:3.1.4.17]	ko00230 Purine metabolism
AHME_04584	ko:K00799	GST	glutathione S-transferase [EC:2.5.1.18]	ko00480 Glutathione metabolism;ko00980 Metabolism of xenobiotics by cytochrome P450;ko00982 Drug metabolism - cytochrome P450;ko05200 Pathways in cancer;ko05204 Chemical carcinogenesis;ko05225 Hepatocellular carcinoma;ko05418 Fluid shear stress and atherosclerosis;ko01524 Platinum drug resistance
AHME_12366	ko:K01867	WARS	tryptophanyl-tRNA synthetase [EC:6.1.1.2]	ko00970 Aminoacyl-tRNA biosynthesis
AHME_03077	ko:K06636	SMC1	structural maintenance of chromosome 1	ko04110 Cell cycle;ko04111 Cell cycle - yeast;ko04113 Meiosis - yeast;ko04114 Oocyte meiosis
AHME_12814	ko:K00288	MTHFD	methylenetetrahydrofolate dehydrogenase (NADP+) / methenyltetrahydrofolate cyclohydrolase / formyltetrahydrofolate synthetase [EC:1.5.1.5 3.5.4.9 6.3.4.3]	ko01100 Metabolic pathways;ko00670 One carbon pool by folate
AHME_04540	ko:K00166	BCKDHA	2-oxoisovalerate dehydrogenase E1 component alpha subunit [EC:1.2.4.4]	ko01100 Metabolic pathways;ko01110 Biosynthesis of secondary metabolites;ko01130 Biosynthesis of antibiotics;ko00640 Propanoate metabolism;ko00280 Valine, leucine and isoleucine degradation
AHME_06571	ko:K10772	APEX2	AP endonuclease 2 [EC:4.2.99.18]	ko03410 Base excision repair
AHME_01941	ko:K11419	SUV39H	histone-lysine N-methyltransferase SUV39H [EC:2.1.1.43]	ko00310 Lysine degradation
AHME_05979	ko:K17907	ATG9	autophagy-related protein 9	ko04140 Autophagy - animal;ko04138 Autophagy - yeast;ko04136 Autophagy - other;ko04137 Mitophagy - animal
AHME_10429	ko:K14310	NUP205	nuclear pore complex protein Nup205	ko03013 RNA transport
AHME_06966	ko:K19833	CLA4	serine/threonine-protein kinase CLA4 [EC:2.7.11.1]	ko04011 MAPK signaling pathway - yeast
AHME_02773	ko:K02980	RP-S29e	small subunit ribosomal protein S29e	ko03010 Ribosome
AHME_08111	ko:K06269	PPP1C	serine/threonine-protein phosphatase PP1 catalytic subunit [EC:3.1.3.16]	ko03015 mRNA surveillance pathway;ko04390 Hippo signaling pathway;ko04024 cAMP signaling pathway;ko04022 cGMP-PKG signaling pathway;ko04113 Meiosis - yeast;ko04114 Oocyte meiosis;ko04218 Cellular senescence;ko04510 Focal adhesion;ko04810 Regulation of actin cytoskeleton;ko04611 Platelet activation;ko04910 Insulin signaling pathway;ko04921 Oxytocin signaling pathway;ko04261 Adrenergic signaling in…
AHME_05951	ko:K05917	CYP51	sterol 14-demethylase [EC:1.14.13.70]	ko01100 Metabolic pathways;ko01110 Biosynthesis of secondary metabolites;ko01130 Biosynthesis of antibiotics;ko00100 Steroid biosynthesis
AHME_02361	ko:K02963	RP-S18	small subunit ribosomal protein S18	ko03010 Ribosome
AHME_03220	ko:K01183	E3.2.1.14	chitinase [EC:3.2.1.14]	ko01100 Metabolic pathways;ko00520 Amino sugar and nucleotide sugar metabolism
AHME_11175	ko:K12816	CDC40	pre-mRNA-processing factor 17	ko03040 Spliceosome
AHME_03707	ko:K10563	mutM	formamidopyrimidine-DNA glycosylase [EC:3.2.2.23 4.2.99.18]	ko03410 Base excision repair
AHME_10382	ko:K16066	ydfG	3-hydroxy acid dehydrogenase / malonic semialdehyde reductase [EC:1.1.1.381 1.1.1.-]	ko01100 Metabolic pathways;ko00240 Pyrimidine metabolism;ko00260 Glycine, serine and threonine metabolism
AHME_06977	ko:K12626	LSM7	U6 snRNA-associated Sm-like protein LSm7	ko03040 Spliceosome;ko03018 RNA degradation
AHME_13187	ko:K17605	PPP2R4	serine/threonine-protein phosphatase 2A activator	ko04931 Insulin resistance
AHME_03558	ko:K00721	DPM1	dolichol-phosphate mannosyltransferase [EC:2.4.1.83]	ko01100 Metabolic pathways;ko00510 N-Glycan biosynthesis
AHME_14078	ko:K00505	TYR	tyrosinase [EC:1.14.18.1]	ko01100 Metabolic pathways;ko01110 Biosynthesis of secondary metabolites;ko00350 Tyrosine metabolism;ko00950 Isoquinoline alkaloid biosynthesis;ko00965 Betalain biosynthesis;ko04916 Melanogenesis
AHME_02206	ko:K13151	SNUPN	snurportin-1	ko03013 RNA transport
AHME_06616	ko:K05770	TSPO	translocator protein	ko04080 Neuroactive ligand-receptor interaction;ko04214 Apoptosis - fly;ko05166 HTLV-I infection
AHME_02552	ko:K00981	E2.7.7.41	phosphatidate cytidylyltransferase [EC:2.7.7.41]	ko01100 Metabolic pathways;ko01110 Biosynthesis of secondary metabolites;ko00564 Glycerophospholipid metabolism;ko04070 Phosphatidylinositol signaling system
AHME_02220	ko:K14294	WIBG	partner of Y14 and mago	ko03013 RNA transport;ko03015 mRNA surveillance pathway
AHME_07722	ko:K10807	RRM1	ribonucleoside-diphosphate reductase subunit M1 [EC:1.17.4.1]	ko01100 Metabolic pathways;ko00230 Purine metabolism;ko00240 Pyrimidine metabolism;ko00480 Glutathione metabolism
AHME_01760	ko:K10082	LMAN2	lectin, mannose-binding 2	ko04141 Protein processing in endoplasmic reticulum
AHME_03507	ko:K01893	NARS	asparaginyl-tRNA synthetase [EC:6.1.1.22]	ko00970 Aminoacyl-tRNA biosynthesis
AHME_01475	ko:K03858	PIGH	phosphatidylinositol glycan, class H	ko01100 Metabolic pathways;ko00563 Glycosylphosphatidylinositol (GPI)-anchor biosynthesis
AHME_03047	ko:K02156	AUB	aubergine	ko04320 Dorso-ventral axis formation
AHME_05718	ko:K02868	RP-L11e	large subunit ribosomal protein L11e	ko03010 Ribosome
AHME_04814	ko:K00418	QCR8	ubiquinol-cytochrome c reductase subunit 8	ko01100 Metabolic pathways;ko00190 Oxidative phosphorylation;ko04260 Cardiac muscle contraction;ko05010 Alzheimer's disease;ko05012 Parkinson's disease;ko05016 Huntington's disease;ko04932 Non-alcoholic fatty liver disease (NAFLD)
AHME_06567	ko:K01192	E3.2.1.25	beta-mannosidase [EC:3.2.1.25]	ko00511 Other glycan degradation;ko04142 Lysosome
AHME_06229	ko:K00799	GST	glutathione S-transferase [EC:2.5.1.18]	ko00480 Glutathione metabolism;ko00980 Metabolism of xenobiotics by cytochrome P450;ko00982 Drug metabolism - cytochrome P450;ko05200 Pathways in cancer;ko05204 Chemical carcinogenesis;ko05225 Hepatocellular carcinoma;ko05418 Fluid shear stress and atherosclerosis;ko01524 Platinum drug resistance
AHME_06376	ko:K00698	CHS1	chitin synthase [EC:2.4.1.16]	ko00520 Amino sugar and nucleotide sugar metabolism
AHME_04997	ko:K04348	PPP3C	serine/threonine-protein phosphatase 2B catalytic subunit [EC:3.1.3.16]	ko04010 MAPK signaling pathway;ko04310 Wnt signaling pathway;ko04370 VEGF signaling pathway;ko04020 Calcium signaling pathway;ko04022 cGMP-PKG signaling pathway;ko04114 Oocyte meiosis;ko04218 Cellular senescence;ko04650 Natural killer cell mediated cytotoxicity;ko04660 T cell receptor signaling pathway;ko04658 Th1 and Th2 cell differentiation;ko04659 Th17 cell differentiation;ko04662 B cell recep…
AHME_07517	ko:K11824	AP2A	AP-2 complex subunit alpha	ko04144 Endocytosis;ko04961 Endocrine and other factor-regulated calcium reabsorption;ko04721 Synaptic vesicle cycle;ko05016 Huntington's disease
AHME_04621	ko:K00452	HAAO	3-hydroxyanthranilate 3,4-dioxygenase [EC:1.13.11.6]	ko01100 Metabolic pathways;ko00380 Tryptophan metabolism
AHME_03982	ko:K03657	uvrD	DNA helicase II / ATP-dependent DNA helicase PcrA [EC:3.6.4.12]	ko03420 Nucleotide excision repair;ko03430 Mismatch repair
AHME_08996	ko:K01210	E3.2.1.58	glucan 1,3-beta-glucosidase [EC:3.2.1.58]	ko00500 Starch and sucrose metabolism
AHME_03935	ko:K19785	POF1	nicotinamide-nucleotide adenylyltransferase [EC:2.7.7.1]	ko01100 Metabolic pathways;ko00760 Nicotinate and nicotinamide metabolism
AHME_02564	ko:K02956	RP-S15	small subunit ribosomal protein S15	ko03010 Ribosome
AHME_14183	ko:K00297	metF	methylenetetrahydrofolate reductase (NADPH) [EC:1.5.1.20]	ko01100 Metabolic pathways;ko01120 Microbial metabolism in diverse environments;ko01200 Carbon metabolism;ko00720 Carbon fixation pathways in prokaryotes;ko00670 One carbon pool by folate;ko01523 Antifolate resistance
AHME_03719	ko:K00826	E2.6.1.42	branched-chain amino acid aminotransferase [EC:2.6.1.42]	ko01100 Metabolic pathways;ko01110 Biosynthesis of secondary metabolites;ko01130 Biosynthesis of antibiotics;ko01210 2-Oxocarboxylic acid metabolism;ko01230 Biosynthesis of amino acids;ko00270 Cysteine and methionine metabolism;ko00280 Valine, leucine and isoleucine degradation;ko00290 Valine, leucine and isoleucine biosynthesis;ko00770 Pantothenate and CoA biosynthesis
AHME_06153	ko:K00858	ppnK	NAD+ kinase [EC:2.7.1.23]	ko01100 Metabolic pathways;ko00760 Nicotinate and nicotinamide metabolism
AHME_01680	ko:K06067	HDAC1_2	histone deacetylase 1/2 [EC:3.5.1.98]	ko04330 Notch signaling pathway;ko04110 Cell cycle;ko04919 Thyroid hormone signaling pathway;ko04213 Longevity regulating pathway - multiple species;ko05200 Pathways in cancer;ko05202 Transcriptional misregulation in cancer;ko05203 Viral carcinogenesis;ko05220 Chronic myeloid leukemia;ko05016 Huntington's disease;ko05034 Alcoholism;ko05169 Epstein-Barr virus infection;ko05165 Human papillomavirus…
AHME_10138	ko:K06682	TEM1	Gtp-binding protein of the ras superfamily involved in termination of M-phase	ko04111 Cell cycle - yeast
AHME_12937	ko:K18467	VPS29	vacuolar protein sorting-associated protein 29	ko04144 Endocytosis
AHME_11467	ko:K09490	HSPA5	heat shock 70kDa protein 5	ko03060 Protein export;ko04141 Protein processing in endoplasmic reticulum;ko04918 Thyroid hormone synthesis;ko05020 Prion diseases
AHME_06889	ko:K00419	QCR9	ubiquinol-cytochrome c reductase subunit 9	ko01100 Metabolic pathways;ko00190 Oxidative phosphorylation;ko04260 Cardiac muscle contraction;ko05010 Alzheimer's disease;ko05012 Parkinson's disease;ko05016 Huntington's disease;ko04932 Non-alcoholic fatty liver disease (NAFLD)
AHME_07205	ko:K00128	ALDH	aldehyde dehydrogenase (NAD+) [EC:1.2.1.3]	ko01100 Metabolic pathways;ko01110 Biosynthesis of secondary metabolites;ko01120 Microbial metabolism in diverse environments;ko01130 Biosynthesis of antibiotics;ko00010 Glycolysis / Gluconeogenesis;ko00053 Ascorbate and aldarate metabolism;ko00620 Pyruvate metabolism;ko00071 Fatty acid degradation;ko00561 Glycerolipid metabolism;ko00280 Valine, leucine and isoleucine degradation;ko00310 Lysine d…
AHME_04405	ko:K11313	SUPT3H	transcription initiation protein SPT3	ko05202 Transcriptional misregulation in cancer
AHME_03865	ko:K17387	KIF23	kinesin family member 23	ko05206 MicroRNAs in cancer
AHME_07509	ko:K12613	DCP2	mRNA-decapping enzyme subunit 2 [EC:3.6.1.62]	ko03018 RNA degradation
AHME_05633	ko:K00164	OGDH	2-oxoglutarate dehydrogenase E1 component [EC:1.2.4.2]	ko01100 Metabolic pathways;ko01110 Biosynthesis of secondary metabolites;ko01120 Microbial metabolism in diverse environments;ko01130 Biosynthesis of antibiotics;ko01200 Carbon metabolism;ko00020 Citrate cycle (TCA cycle);ko00310 Lysine degradation;ko00380 Tryptophan metabolism
AHME_05531	ko:K00861	RFK	riboflavin kinase [EC:2.7.1.26]	ko01100 Metabolic pathways;ko01110 Biosynthesis of secondary metabolites;ko00740 Riboflavin metabolism
AHME_02481	ko:K13535	CLD1	cardiolipin-specific phospholipase [EC:3.1.1.-]	ko00564 Glycerophospholipid metabolism
AHME_04804	ko:K01942	HLCS	biotin---protein ligase [EC:6.3.4.9 6.3.4.10 6.3.4.11 6.3.4.15]	ko01100 Metabolic pathways;ko00780 Biotin metabolism
AHME_06882	ko:K00626	E2.3.1.9	acetyl-CoA C-acetyltransferase [EC:2.3.1.9]	ko01100 Metabolic pathways;ko01110 Biosynthesis of secondary metabolites;ko01120 Microbial metabolism in diverse environments;ko01130 Biosynthesis of antibiotics;ko01200 Carbon metabolism;ko01212 Fatty acid metabolism;ko00620 Pyruvate metabolism;ko00630 Glyoxylate and dicarboxylate metabolism;ko00640 Propanoate metabolism;ko00650 Butanoate metabolism;ko00720 Carbon fixation pathways in prokaryote…
AHME_01591	ko:K10775	PAL	phenylalanine ammonia-lyase [EC:4.3.1.24]	ko01100 Metabolic pathways;ko01110 Biosynthesis of secondary metabolites;ko00360 Phenylalanine metabolism;ko00940 Phenylpropanoid biosynthesis
AHME_04744	ko:K14840	NOP53	nucleolar protein 53	ko05168 Herpes simplex infection
AHME_09987	ko:K02958	RP-S15e	small subunit ribosomal protein S15e	ko03010 Ribosome
AHME_08901	ko:K00226	pyrD	dihydroorotate dehydrogenase (fumarate) [EC:1.3.98.1]	ko01100 Metabolic pathways;ko00240 Pyrimidine metabolism
AHME_09214	ko:K03114	SWE1	mitosis inhibitor protein kinase SWE1 [EC:2.7.11.1]	ko04011 MAPK signaling pathway - yeast;ko04111 Cell cycle - yeast;ko04113 Meiosis - yeast
AHME_01615	ko:K04345	PKA	protein kinase A [EC:2.7.11.11]	ko04014 Ras signaling pathway;ko04010 MAPK signaling pathway;ko04310 Wnt signaling pathway;ko04340 Hedgehog signaling pathway;ko04341 Hedgehog signaling pathway - fly;ko04371 Apelin signaling pathway;ko04020 Calcium signaling pathway;ko04024 cAMP signaling pathway;ko04140 Autophagy - animal;ko04138 Autophagy - yeast;ko04113 Meiosis - yeast;ko04114 Oocyte meiosis;ko04530 Tight junction;ko04540 Gap…
AHME_11440	ko:K04482	RAD51	DNA repair protein RAD51	ko03440 Homologous recombination;ko03460 Fanconi anemia pathway;ko05200 Pathways in cancer;ko05212 Pancreatic cancer
AHME_08364	ko:K01940	argG	argininosuccinate synthase [EC:6.3.4.5]	ko01100 Metabolic pathways;ko01110 Biosynthesis of secondary metabolites;ko01130 Biosynthesis of antibiotics;ko01230 Biosynthesis of amino acids;ko00250 Alanine, aspartate and glutamate metabolism;ko00220 Arginine biosynthesis;ko05418 Fluid shear stress and atherosclerosis
AHME_00086	ko:K11253	H3	histone H3	ko05202 Transcriptional misregulation in cancer;ko05322 Systemic lupus erythematosus;ko05034 Alcoholism
AHME_01880	ko:K22133	AAE3	oxalate---CoA ligase [EC:6.2.1.8]	ko01100 Metabolic pathways;ko00630 Glyoxylate and dicarboxylate metabolism
AHME_05474	ko:K01867	WARS	tryptophanyl-tRNA synthetase [EC:6.1.1.2]	ko00970 Aminoacyl-tRNA biosynthesis
AHME_00558	ko:K12836	U2AF1	splicing factor U2AF 35 kDa subunit	ko03040 Spliceosome;ko05131 Shigellosis
AHME_01384	ko:K09658	DPM2	dolichyl-phosphate mannosyltransferase polypeptide 2, regulatory subunit	ko01100 Metabolic pathways;ko00510 N-Glycan biosynthesis;ko00563 Glycosylphosphatidylinositol (GPI)-anchor biosynthesis
AHME_08708	ko:K07874	RAB1A	Ras-related protein Rab-1A	ko05134 Legionellosis
AHME_10369	ko:K13137	STRAP	serine-threonine kinase receptor-associated protein	ko03013 RNA transport
AHME_03176	ko:K01739	metB	cystathionine gamma-synthase [EC:2.5.1.48]	ko01100 Metabolic pathways;ko01110 Biosynthesis of secondary metabolites;ko01130 Biosynthesis of antibiotics;ko01230 Biosynthesis of amino acids;ko00920 Sulfur metabolism;ko00270 Cysteine and methionine metabolism;ko00450 Selenocompound metabolism
AHME_13792	ko:K10771	APEX1	AP endonuclease 1 [EC:4.2.99.18]	ko03410 Base excision repair
AHME_05178	ko:K14569	BMS1	ribosome biogenesis protein BMS1	ko03008 Ribosome biogenesis in eukaryotes
AHME_09687	ko:K08337	ATG7	ubiquitin-like modifier-activating enzyme ATG7	ko04140 Autophagy - animal;ko04138 Autophagy - yeast;ko04136 Autophagy - other;ko04216 Ferroptosis
AHME_01296	ko:K12825	SF3A1	splicing factor 3A subunit 1	ko03040 Spliceosome
AHME_13978	ko:K17607	TIPRL	type 2A phosphatase activator TIP41	ko04138 Autophagy - yeast
AHME_13415	ko:K00122	FDH	formate dehydrogenase [EC:1.17.1.9]	ko01100 Metabolic pathways;ko01120 Microbial metabolism in diverse environments;ko01200 Carbon metabolism;ko00630 Glyoxylate and dicarboxylate metabolism;ko00680 Methane metabolism
AHME_11704	ko:K03066	PSMC5	26S proteasome regulatory subunit T6	ko03050 Proteasome;ko05169 Epstein-Barr virus infection
AHME_01733	ko:K12863	CWC15	protein CWC15	ko03040 Spliceosome
AHME_08865	ko:K00621	GNPNAT1	glucosamine-phosphate N-acetyltransferase [EC:2.3.1.4]	ko00520 Amino sugar and nucleotide sugar metabolism
AHME_08854	ko:K01279	TPP1	tripeptidyl-peptidase I [EC:3.4.14.9]	ko04142 Lysosome
AHME_06874	ko:K03948	NDUFA4	NADH dehydrogenase (ubiquinone) 1 alpha subcomplex subunit 4	ko01100 Metabolic pathways;ko00190 Oxidative phosphorylation;ko04723 Retrograde endocannabinoid signaling;ko05010 Alzheimer's disease;ko05012 Parkinson's disease;ko05016 Huntington's disease;ko04932 Non-alcoholic fatty liver disease (NAFLD)
AHME_00485	ko:K03126	TAF12	transcription initiation factor TFIID subunit 12	ko03022 Basal transcription factors
AHME_07838	ko:K02879	RP-L17	large subunit ribosomal protein L17	ko03010 Ribosome
AHME_00682	ko:K02990	RP-S6	small subunit ribosomal protein S6	ko03010 Ribosome
AHME_14255	ko:K01897	ACSL	long-chain acyl-CoA synthetase [EC:6.2.1.3]	ko01100 Metabolic pathways;ko01212 Fatty acid metabolism;ko00061 Fatty acid biosynthesis;ko00071 Fatty acid degradation;ko04146 Peroxisome;ko04216 Ferroptosis;ko02024 Quorum sensing;ko04920 Adipocytokine signaling pathway;ko03320 PPAR signaling pathway
AHME_13136	ko:K04564	SOD2	superoxide dismutase, Fe-Mn family [EC:1.15.1.1]	ko04013 MAPK signaling pathway - fly;ko04068 FoxO signaling pathway;ko04146 Peroxisome;ko04211 Longevity regulating pathway;ko04212 Longevity regulating pathway - worm;ko04213 Longevity regulating pathway - multiple species;ko05016 Huntington's disease
AHME_08912	ko:K00147	proA	glutamate-5-semialdehyde dehydrogenase [EC:1.2.1.41]	ko01100 Metabolic pathways;ko01110 Biosynthesis of secondary metabolites;ko01130 Biosynthesis of antibiotics;ko01230 Biosynthesis of amino acids;ko00330 Arginine and proline metabolism;ko00332 Carbapenem biosynthesis
AHME_09709	ko:K10777	LIG4	DNA ligase 4 [EC:6.5.1.1]	ko03450 Non-homologous end-joining
AHME_04498	ko:K14306	NUP62	nuclear pore complex protein Nup62	ko03013 RNA transport
AHME_04088	ko:K02516	PRMT5	type II protein arginine methyltransferase [EC:2.1.1.320]	ko03013 RNA transport;ko04011 MAPK signaling pathway - yeast;ko04111 Cell cycle - yeast
AHME_04872	ko:K02979	RP-S28e	small subunit ribosomal protein S28e	ko03010 Ribosome
AHME_09245	ko:K02328	POLD2	DNA polymerase delta subunit 2	ko01100 Metabolic pathways;ko00230 Purine metabolism;ko00240 Pyrimidine metabolism;ko03030 DNA replication;ko03410 Base excision repair;ko03420 Nucleotide excision repair;ko03430 Mismatch repair;ko03440 Homologous recombination;ko05166 HTLV-I infection
AHME_00550	ko:K02134	ATPeF1D	F-type H+-transporting ATPase subunit delta	ko01100 Metabolic pathways;ko00190 Oxidative phosphorylation;ko05010 Alzheimer's disease;ko05012 Parkinson's disease;ko05016 Huntington's disease
AHME_00248	ko:K14555	UTP13	U3 small nucleolar RNA-associated protein 13	ko03008 Ribosome biogenesis in eukaryotes
AHME_05586	ko:K01183	E3.2.1.14	chitinase [EC:3.2.1.14]	ko01100 Metabolic pathways;ko00520 Amino sugar and nucleotide sugar metabolism
AHME_09888	ko:K00942	E2.7.4.8	guanylate kinase [EC:2.7.4.8]	ko01100 Metabolic pathways;ko00230 Purine metabolism
AHME_00868	ko:K03801	lipB	lipoyl(octanoyl) transferase [EC:2.3.1.181]	ko01100 Metabolic pathways;ko00785 Lipoic acid metabolism
AHME_12437	ko:K07213	ATOX1	copper chaperone	ko04978 Mineral absorption
AHME_11430	ko:K03347	CUL1	cullin 1	ko04141 Protein processing in endoplasmic reticulum;ko04120 Ubiquitin mediated proteolysis;ko04310 Wnt signaling pathway;ko04340 Hedgehog signaling pathway;ko04341 Hedgehog signaling pathway - fly;ko04350 TGF-beta signaling pathway;ko04110 Cell cycle;ko04111 Cell cycle - yeast;ko04114 Oocyte meiosis;ko04710 Circadian rhythm;ko05200 Pathways in cancer;ko05168 Herpes simplex infection
AHME_10942	ko:K00365	uaZ	urate oxidase [EC:1.7.3.3]	ko01100 Metabolic pathways;ko01120 Microbial metabolism in diverse environments;ko00230 Purine metabolism;ko00232 Caffeine metabolism
AHME_02826	ko:K07374	TUBA	tubulin alpha	ko04145 Phagosome;ko04210 Apoptosis;ko04530 Tight junction;ko04540 Gap junction;ko05130 Pathogenic Escherichia coli infection
AHME_06925	ko:K00559	E2.1.1.41	sterol 24-C-methyltransferase [EC:2.1.1.41]	ko01100 Metabolic pathways;ko01110 Biosynthesis of secondary metabolites;ko01130 Biosynthesis of antibiotics;ko00100 Steroid biosynthesis
AHME_09828	ko:K01637	E4.1.3.1	isocitrate lyase [EC:4.1.3.1]	ko01100 Metabolic pathways;ko01110 Biosynthesis of secondary metabolites;ko01120 Microbial metabolism in diverse environments;ko01200 Carbon metabolism;ko00630 Glyoxylate and dicarboxylate metabolism
AHME_05972	ko:K14326	UPF1	regulator of nonsense transcripts 1 [EC:3.6.4.-]	ko03013 RNA transport;ko03015 mRNA surveillance pathway
AHME_01546	ko:K16794	PAFAH1B1	platelet-activating factor acetylhydrolase IB subunit alpha	ko01100 Metabolic pathways;ko00565 Ether lipid metabolism
AHME_06456	ko:K13993	HSP20	HSP20 family protein	ko04141 Protein processing in endoplasmic reticulum
AHME_01400	ko:K11252	H2B	histone H2B	ko05203 Viral carcinogenesis;ko05322 Systemic lupus erythematosus;ko05034 Alcoholism
AHME_12877	ko:K01230	MAN1	mannosyl-oligosaccharide alpha-1,2-mannosidase [EC:3.2.1.113]	ko01100 Metabolic pathways;ko00510 N-Glycan biosynthesis;ko00513 Various types of N-glycan biosynthesis;ko04141 Protein processing in endoplasmic reticulum
AHME_06867	ko:K14303	NUP160	nuclear pore complex protein Nup160	ko03013 RNA transport
AHME_06807	ko:K01535	PMA1	H+-transporting ATPase [EC:3.6.3.6]	ko00190 Oxidative phosphorylation
AHME_11611	ko:K17862	PPOC	linoleate 10R-lipoxygenase [EC:1.13.11.62]	ko00591 Linoleic acid metabolism
AHME_01356	ko:K11518	TOM40	mitochondrial import receptor subunit TOM40	ko05014 Amyotrophic lateral sclerosis (ALS)
AHME_02187	ko:K10685	UBLE1B	ubiquitin-like 1-activating enzyme E1 B [EC:6.2.1.45]	ko04120 Ubiquitin mediated proteolysis
AHME_13924	ko:K18551	SDT1	pyrimidine and pyridine-specific 5'-nucleotidase [EC:3.1.3.-]	ko00760 Nicotinate and nicotinamide metabolism
AHME_02559	ko:K05293	PIGU	phosphatidylinositol glycan, class U	ko01100 Metabolic pathways;ko00563 Glycosylphosphatidylinositol (GPI)-anchor biosynthesis
AHME_12552	ko:K11252	H2B	histone H2B	ko05203 Viral carcinogenesis;ko05322 Systemic lupus erythematosus;ko05034 Alcoholism
AHME_03902	ko:K12562	AMPH	amphiphysin	ko04144 Endocytosis;ko04666 Fc gamma R-mediated phagocytosis
AHME_11514	ko:K03754	EIF2B2	translation initiation factor eIF-2B subunit beta	ko03013 RNA transport
AHME_07806	ko:K01873	VARS	valyl-tRNA synthetase [EC:6.1.1.9]	ko00970 Aminoacyl-tRNA biosynthesis
AHME_01717	ko:K01379	CTSD	cathepsin D [EC:3.4.23.5]	ko04071 Sphingolipid signaling pathway;ko04142 Lysosome;ko04140 Autophagy - animal;ko04210 Apoptosis;ko05152 Tuberculosis
AHME_14000	ko:K01497	ribA	GTP cyclohydrolase II [EC:3.5.4.25]	ko01100 Metabolic pathways;ko01110 Biosynthesis of secondary metabolites;ko00740 Riboflavin metabolism;ko00790 Folate biosynthesis;ko02024 Quorum sensing
AHME_08947	ko:K07252	E3.6.1.43	dolichyldiphosphatase [EC:3.6.1.43]	ko00510 N-Glycan biosynthesis
AHME_11424	ko:K13989	DERL2_3	Derlin-2/3	ko04141 Protein processing in endoplasmic reticulum
AHME_02747	ko:K03965	NDUFB9	NADH dehydrogenase (ubiquinone) 1 beta subcomplex subunit 9	ko01100 Metabolic pathways;ko00190 Oxidative phosphorylation;ko04723 Retrograde endocannabinoid signaling;ko05010 Alzheimer's disease;ko05012 Parkinson's disease;ko05016 Huntington's disease;ko04932 Non-alcoholic fatty liver disease (NAFLD)
AHME_05893	ko:K02267	COX6B	cytochrome c oxidase subunit 6b	ko01100 Metabolic pathways;ko00190 Oxidative phosphorylation;ko04260 Cardiac muscle contraction;ko05010 Alzheimer's disease;ko05012 Parkinson's disease;ko05016 Huntington's disease;ko04932 Non-alcoholic fatty liver disease (NAFLD)
AHME_05939	ko:K01655	LYS21	homocitrate synthase [EC:2.3.3.14]	ko01100 Metabolic pathways;ko01120 Microbial metabolism in diverse environments;ko01130 Biosynthesis of antibiotics;ko01210 2-Oxocarboxylic acid metabolism;ko01230 Biosynthesis of amino acids;ko00620 Pyruvate metabolism;ko00300 Lysine biosynthesis
AHME_05001	ko:K00135	gabD	succinate-semialdehyde dehydrogenase / glutarate-semialdehyde dehydrogenase [EC:1.2.1.16 1.2.1.79 1.2.1.20]	ko01100 Metabolic pathways;ko01120 Microbial metabolism in diverse environments;ko00650 Butanoate metabolism;ko00250 Alanine, aspartate and glutamate metabolism;ko00310 Lysine degradation;ko00350 Tyrosine metabolism;ko00760 Nicotinate and nicotinamide metabolism
AHME_11192	ko:K00965	galT	UDPglucose--hexose-1-phosphate uridylyltransferase [EC:2.7.7.12]	ko01100 Metabolic pathways;ko00052 Galactose metabolism;ko00520 Amino sugar and nucleotide sugar metabolism;ko04917 Prolactin signaling pathway
AHME_01413	ko:K03165	TOP3	DNA topoisomerase III [EC:5.99.1.2]	ko03440 Homologous recombination;ko03460 Fanconi anemia pathway
AHME_11256	ko:K01535	PMA1	H+-transporting ATPase [EC:3.6.3.6]	ko00190 Oxidative phosphorylation
AHME_12025	ko:K12598	MTR4	ATP-dependent RNA helicase DOB1 [EC:3.6.4.13]	ko03018 RNA degradation
AHME_09305	ko:K09503	DNAJA2	DnaJ homolog subfamily A member 2	ko04141 Protein processing in endoplasmic reticulum
AHME_04701	ko:K01514	PRUNE	exopolyphosphatase [EC:3.6.1.11]	ko00230 Purine metabolism
AHME_04673	ko:K03362	FBXW1_11	F-box and WD-40 domain protein 1/11	ko04120 Ubiquitin mediated proteolysis;ko04310 Wnt signaling pathway;ko04340 Hedgehog signaling pathway;ko04341 Hedgehog signaling pathway - fly;ko04390 Hippo signaling pathway;ko04114 Oocyte meiosis;ko04218 Cellular senescence;ko04624 Toll and Imd signaling pathway;ko04710 Circadian rhythm;ko05131 Shigellosis
AHME_06389	ko:K03964	NDUFB8	NADH dehydrogenase (ubiquinone) 1 beta subcomplex subunit 8	ko01100 Metabolic pathways;ko00190 Oxidative phosphorylation;ko04723 Retrograde endocannabinoid signaling;ko05010 Alzheimer's disease;ko05012 Parkinson's disease;ko05016 Huntington's disease;ko04932 Non-alcoholic fatty liver disease (NAFLD)
AHME_01303	ko:K05275	E1.1.1.65	pyridoxine 4-dehydrogenase [EC:1.1.1.65]	ko01100 Metabolic pathways;ko01120 Microbial metabolism in diverse environments;ko00750 Vitamin B6 metabolism
AHME_13140	ko:K01892	HARS	histidyl-tRNA synthetase [EC:6.1.1.21]	ko00970 Aminoacyl-tRNA biosynthesis
AHME_06127	ko:K00008	SORD	L-iditol 2-dehydrogenase [EC:1.1.1.14]	ko01100 Metabolic pathways;ko00040 Pentose and glucuronate interconversions;ko00051 Fructose and mannose metabolism
AHME_03869	ko:K14015	NPLOC4	nuclear protein localization protein 4 homolog	ko04141 Protein processing in endoplasmic reticulum
AHME_10154	ko:K02923	RP-L38e	large subunit ribosomal protein L38e	ko03010 Ribosome
AHME_02451	ko:K11142	LAP3	cytosol aminopeptidase [EC:3.4.11.1 3.4.11.5]	ko01100 Metabolic pathways;ko00330 Arginine and proline metabolism;ko00480 Glutathione metabolism
AHME_08824	ko:K00463	IDO	indoleamine 2,3-dioxygenase [EC:1.13.11.52]	ko01100 Metabolic pathways;ko00380 Tryptophan metabolism;ko05143 African trypanosomiasis
AHME_00178	ko:K14567	UTP14	U3 small nucleolar RNA-associated protein 14	ko03008 Ribosome biogenesis in eukaryotes
AHME_05913	ko:K14541	DUR1	urea carboxylase / allophanate hydrolase [EC:6.3.4.6 3.5.1.54]	ko01100 Metabolic pathways;ko01120 Microbial metabolism in diverse environments;ko00220 Arginine biosynthesis;ko00791 Atrazine degradation
AHME_00151	ko:K00972	UAP1	UDP-N-acetylglucosamine/UDP-N-acetylgalactosamine diphosphorylase [EC:2.7.7.23 2.7.7.83]	ko01100 Metabolic pathways;ko01130 Biosynthesis of antibiotics;ko00520 Amino sugar and nucleotide sugar metabolism
AHME_11327	ko:K10589	UBE3C	ubiquitin-protein ligase E3 C [EC:2.3.2.26]	ko04120 Ubiquitin mediated proteolysis
AHME_06860	ko:K09827	ERG27	3-keto steroid reductase [EC:1.1.1.270]	ko01100 Metabolic pathways;ko01130 Biosynthesis of antibiotics;ko00100 Steroid biosynthesis
AHME_08057	ko:K02264	COX5A	cytochrome c oxidase subunit 5a	ko01100 Metabolic pathways;ko00190 Oxidative phosphorylation;ko04260 Cardiac muscle contraction;ko05010 Alzheimer's disease;ko05012 Parkinson's disease;ko05016 Huntington's disease;ko04932 Non-alcoholic fatty liver disease (NAFLD)
AHME_09074	ko:K01756	purB	adenylosuccinate lyase [EC:4.3.2.2]	ko01100 Metabolic pathways;ko01110 Biosynthesis of secondary metabolites;ko01130 Biosynthesis of antibiotics;ko00230 Purine metabolism;ko00250 Alanine, aspartate and glutamate metabolism
AHME_04723	ko:K14308	NUP54	nuclear pore complex protein Nup54	ko03013 RNA transport
AHME_09482	ko:K00925	ackA	acetate kinase [EC:2.7.2.1]	ko01100 Metabolic pathways;ko01120 Microbial metabolism in diverse environments;ko01200 Carbon metabolism;ko00620 Pyruvate metabolism;ko00640 Propanoate metabolism;ko00720 Carbon fixation pathways in prokaryotes;ko00680 Methane metabolism;ko00430 Taurine and hypotaurine metabolism
AHME_11737	ko:K05747	WAS	Wiskott-Aldrich syndrome protein	ko04144 Endocytosis;ko04520 Adherens junction;ko04530 Tight junction;ko04810 Regulation of actin cytoskeleton;ko04666 Fc gamma R-mediated phagocytosis;ko04062 Chemokine signaling pathway;ko05231 Choline metabolism in cancer;ko05130 Pathogenic Escherichia coli infection;ko05132 Salmonella infection;ko05131 Shigellosis;ko05100 Bacterial invasion of epithelial cells
AHME_01889	ko:K01209	abfA	alpha-N-arabinofuranosidase [EC:3.2.1.55]	ko00520 Amino sugar and nucleotide sugar metabolism
AHME_00823	ko:K00318	PRODH	proline dehydrogenase [EC:1.5.-.-]	ko01100 Metabolic pathways;ko01110 Biosynthesis of secondary metabolites;ko01130 Biosynthesis of antibiotics;ko00330 Arginine and proline metabolism
AHME_02838	ko:K14402	CPSF2	cleavage and polyadenylation specificity factor subunit 2	ko03015 mRNA surveillance pathway
AHME_10924	ko:K14298	RAE1	mRNA export factor	ko03013 RNA transport;ko05164 Influenza A
AHME_05968	ko:K00888	PI4KA	phosphatidylinositol 4-kinase A [EC:2.7.1.67]	ko01100 Metabolic pathways;ko00562 Inositol phosphate metabolism;ko04011 MAPK signaling pathway - yeast;ko04070 Phosphatidylinositol signaling system
AHME_04628	ko:K14721	RPC5	DNA-directed RNA polymerase III subunit RPC5	ko00230 Purine metabolism;ko00240 Pyrimidine metabolism;ko03020 RNA polymerase;ko04623 Cytosolic DNA-sensing pathway;ko05169 Epstein-Barr virus infection
AHME_05418	ko:K11253	H3	histone H3	ko05202 Transcriptional misregulation in cancer;ko05322 Systemic lupus erythematosus;ko05034 Alcoholism
AHME_01633	ko:K14026	SEL1	SEL1 protein	ko04141 Protein processing in endoplasmic reticulum
AHME_05928	ko:K09503	DNAJA2	DnaJ homolog subfamily A member 2	ko04141 Protein processing in endoplasmic reticulum
AHME_00796	ko:K15015	SLC32A	solute carrier family 32 (vesicular inhibitory amino acid transporter)	ko04727 GABAergic synapse;ko04723 Retrograde endocannabinoid signaling;ko04721 Synaptic vesicle cycle;ko05032 Morphine addiction;ko05033 Nicotine addiction
AHME_00098	ko:K14537	NUG2	nuclear GTP-binding protein	ko03008 Ribosome biogenesis in eukaryotes
AHME_01873	ko:K03021	RPC2	DNA-directed RNA polymerase III subunit RPC2 [EC:2.7.7.6]	ko01100 Metabolic pathways;ko00230 Purine metabolism;ko00240 Pyrimidine metabolism;ko03020 RNA polymerase;ko04623 Cytosolic DNA-sensing pathway;ko05169 Epstein-Barr virus infection
AHME_10090	ko:K01062	PLA2G7	platelet-activating factor acetylhydrolase [EC:3.1.1.47]	ko01100 Metabolic pathways;ko01110 Biosynthesis of secondary metabolites;ko01130 Biosynthesis of antibiotics;ko00565 Ether lipid metabolism
AHME_02472	ko:K01768	E4.6.1.1	adenylate cyclase [EC:4.6.1.1]	ko00230 Purine metabolism;ko04113 Meiosis - yeast;ko02025 Biofilm formation - Pseudomonas aeruginosa;ko04213 Longevity regulating pathway - multiple species
AHME_01320	ko:K11838	USP7	ubiquitin carboxyl-terminal hydrolase 7 [EC:3.4.19.12]	ko04068 FoxO signaling pathway;ko05203 Viral carcinogenesis;ko05168 Herpes simplex infection;ko05169 Epstein-Barr virus infection
AHME_05195	ko:K04077	groEL	chaperonin GroEL	ko03018 RNA degradation;ko04212 Longevity regulating pathway - worm;ko04940 Type I diabetes mellitus;ko05134 Legionellosis;ko05152 Tuberculosis
AHME_07413	ko:K15296	NAPA	alpha-soluble NSF attachment protein	ko04138 Autophagy - yeast;ko04721 Synaptic vesicle cycle
AHME_09639	ko:K02218	CSNK1	casein kinase 1 [EC:2.7.11.1]	ko04011 MAPK signaling pathway - yeast;ko04392 Hippo signaling pathway - multiple species
AHME_03761	ko:K20184	VPS41	vacuolar protein sorting-associated protein 41	ko04138 Autophagy - yeast
AHME_03721	ko:K07897	RAB7A	Ras-related protein Rab-7A	ko04144 Endocytosis;ko04145 Phagosome;ko04140 Autophagy - animal;ko04138 Autophagy - yeast;ko04137 Mitophagy - animal;ko05132 Salmonella infection;ko05152 Tuberculosis;ko05146 Amoebiasis
AHME_08629	ko:K12609	CAF120	CCR4-NOT transcriptional complex subunit CAF120	ko03018 RNA degradation
AHME_08158	ko:K02936	RP-L7Ae	large subunit ribosomal protein L7Ae	ko03010 Ribosome
AHME_08507	ko:K00799	GST	glutathione S-transferase [EC:2.5.1.18]	ko00480 Glutathione metabolism;ko00980 Metabolism of xenobiotics by cytochrome P450;ko00982 Drug metabolism - cytochrome P450;ko05200 Pathways in cancer;ko05204 Chemical carcinogenesis;ko05225 Hepatocellular carcinoma;ko05418 Fluid shear stress and atherosclerosis;ko01524 Platinum drug resistance
AHME_07254	ko:K01887	RARS	arginyl-tRNA synthetase [EC:6.1.1.19]	ko00970 Aminoacyl-tRNA biosynthesis
AHME_05993	ko:K00728	POMT	dolichyl-phosphate-mannose-protein mannosyltransferase [EC:2.4.1.109]	ko01100 Metabolic pathways;ko00515 Mannose type O-glycan biosynthesis;ko00514 Other types of O-glycan biosynthesis
AHME_12056	ko:K00799	GST	glutathione S-transferase [EC:2.5.1.18]	ko00480 Glutathione metabolism;ko00980 Metabolism of xenobiotics by cytochrome P450;ko00982 Drug metabolism - cytochrome P450;ko05200 Pathways in cancer;ko05204 Chemical carcinogenesis;ko05225 Hepatocellular carcinoma;ko05418 Fluid shear stress and atherosclerosis;ko01524 Platinum drug resistance
AHME_04601	ko:K12621	LSM2	U6 snRNA-associated Sm-like protein LSm2	ko03040 Spliceosome;ko03018 RNA degradation
AHME_00386	ko:K01738	cysK	cysteine synthase A [EC:2.5.1.47]	ko01100 Metabolic pathways;ko01110 Biosynthesis of secondary metabolites;ko01120 Microbial metabolism in diverse environments;ko01130 Biosynthesis of antibiotics;ko01200 Carbon metabolism;ko01230 Biosynthesis of amino acids;ko00920 Sulfur metabolism;ko00270 Cysteine and methionine metabolism
AHME_05784	ko:K12662	PRPF4	U4/U6 small nuclear ribonucleoprotein PRP4	ko03040 Spliceosome
AHME_02920	ko:K14016	UFD1	ubiquitin fusion degradation protein 1	ko04141 Protein processing in endoplasmic reticulum
AHME_02922	ko:K02218	CSNK1	casein kinase 1 [EC:2.7.11.1]	ko04011 MAPK signaling pathway - yeast;ko04392 Hippo signaling pathway - multiple species
AHME_08522	ko:K02987	RP-S4e	small subunit ribosomal protein S4e	ko03010 Ribosome
AHME_05182	ko:K12373	HEXA_B	hexosaminidase [EC:3.2.1.52]	ko01100 Metabolic pathways;ko00520 Amino sugar and nucleotide sugar metabolism;ko00513 Various types of N-glycan biosynthesis;ko00531 Glycosaminoglycan degradation;ko00603 Glycosphingolipid biosynthesis - globo and isoglobo series;ko00604 Glycosphingolipid biosynthesis - ganglio series;ko00511 Other glycan degradation;ko04142 Lysosome
AHME_09311	ko:K00927	PGK	phosphoglycerate kinase [EC:2.7.2.3]	ko01100 Metabolic pathways;ko01110 Biosynthesis of secondary metabolites;ko01120 Microbial metabolism in diverse environments;ko01130 Biosynthesis of antibiotics;ko01200 Carbon metabolism;ko01230 Biosynthesis of amino acids;ko00010 Glycolysis / Gluconeogenesis;ko00710 Carbon fixation in photosynthetic organisms
AHME_01895	ko:K00513	CYP21A	steroid 21-monooxygenase [EC:1.14.14.16]	ko01100 Metabolic pathways;ko00140 Steroid hormone biosynthesis;ko04925 Aldosterone synthesis and secretion
AHME_10849	ko:K18693	DPP1	diacylglycerol diphosphate phosphatase / phosphatidate phosphatase [EC:3.1.3.81 3.1.3.4]	ko01110 Biosynthesis of secondary metabolites;ko00561 Glycerolipid metabolism;ko00564 Glycerophospholipid metabolism
AHME_10673	ko:K03781	katE	catalase [EC:1.11.1.6]	ko01110 Biosynthesis of secondary metabolites;ko01130 Biosynthesis of antibiotics;ko01200 Carbon metabolism;ko00630 Glyoxylate and dicarboxylate metabolism;ko00380 Tryptophan metabolism;ko04016 MAPK signaling pathway - plant;ko04011 MAPK signaling pathway - yeast;ko04068 FoxO signaling pathway;ko04146 Peroxisome;ko04211 Longevity regulating pathway;ko04212 Longevity regulating pathway - worm;ko04…
AHME_04483	ko:K20279	SYNJ	synaptojanin [EC:3.1.3.36]	ko01100 Metabolic pathways;ko00562 Inositol phosphate metabolism;ko04070 Phosphatidylinositol signaling system
AHME_03879	ko:K03850	ALG10	alpha-1,2-glucosyltransferase [EC:2.4.1.256]	ko01100 Metabolic pathways;ko00510 N-Glycan biosynthesis
AHME_02391	ko:K06640	ATR	serine/threonine-protein kinase ATR [EC:2.7.11.1]	ko03460 Fanconi anemia pathway;ko04110 Cell cycle;ko04214 Apoptosis - fly;ko04115 p53 signaling pathway;ko04218 Cellular senescence;ko05166 HTLV-I infection;ko05165 Human papillomavirus infection
AHME_02273	ko:K09175	RFXX	regulatory factor X, other	ko04111 Cell cycle - yeast
AHME_09515	ko:K10591	NEDD4	E3 ubiquitin-protein ligase NEDD4 [EC:2.3.2.26]	ko04120 Ubiquitin mediated proteolysis;ko04011 MAPK signaling pathway - yeast;ko04144 Endocytosis;ko04530 Tight junction;ko05169 Epstein-Barr virus infection
AHME_04444	ko:K01915	glnA	glutamine synthetase [EC:6.3.1.2]	ko01100 Metabolic pathways;ko01120 Microbial metabolism in diverse environments;ko01230 Biosynthesis of amino acids;ko00630 Glyoxylate and dicarboxylate metabolism;ko00910 Nitrogen metabolism;ko00250 Alanine, aspartate and glutamate metabolism;ko00220 Arginine biosynthesis;ko02020 Two-component system;ko04217 Necroptosis;ko04724 Glutamatergic synapse;ko04727 GABAergic synapse
AHME_07070	ko:K11294	NCL	nucleolin	ko05130 Pathogenic Escherichia coli infection
AHME_05867	ko:K08762	DBI	diazepam-binding inhibitor (GABA receptor modulator, acyl-CoA-binding protein)	ko03320 PPAR signaling pathway
AHME_10393	ko:K03841	FBP	fructose-1,6-bisphosphatase I [EC:3.1.3.11]	ko01100 Metabolic pathways;ko01110 Biosynthesis of secondary metabolites;ko01120 Microbial metabolism in diverse environments;ko01130 Biosynthesis of antibiotics;ko01200 Carbon metabolism;ko00010 Glycolysis / Gluconeogenesis;ko00030 Pentose phosphate pathway;ko00051 Fructose and mannose metabolism;ko00710 Carbon fixation in photosynthetic organisms;ko00680 Methane metabolism;ko04152 AMPK signalin…
AHME_05467	ko:K00931	proB	glutamate 5-kinase [EC:2.7.2.11]	ko01100 Metabolic pathways;ko01130 Biosynthesis of antibiotics;ko01230 Biosynthesis of amino acids;ko00330 Arginine and proline metabolism;ko00332 Carbapenem biosynthesis
AHME_08133	ko:K14521	NAT10	N-acetyltransferase 10 [EC:2.3.1.-]	ko03008 Ribosome biogenesis in eukaryotes
AHME_00292	ko:K00049	GRHPR	glyoxylate/hydroxypyruvate reductase [EC:1.1.1.79 1.1.1.81]	ko01100 Metabolic pathways;ko01110 Biosynthesis of secondary metabolites;ko01120 Microbial metabolism in diverse environments;ko00620 Pyruvate metabolism;ko00630 Glyoxylate and dicarboxylate metabolism;ko00260 Glycine, serine and threonine metabolism
AHME_13981	ko:K00963	UGP2	UTP--glucose-1-phosphate uridylyltransferase [EC:2.7.7.9]	ko01100 Metabolic pathways;ko01130 Biosynthesis of antibiotics;ko00040 Pentose and glucuronate interconversions;ko00052 Galactose metabolism;ko00500 Starch and sucrose metabolism;ko00520 Amino sugar and nucleotide sugar metabolism
AHME_09260	ko:K03083	GSK3B	glycogen synthase kinase 3 beta [EC:2.7.11.26]	ko04012 ErbB signaling pathway;ko04310 Wnt signaling pathway;ko04340 Hedgehog signaling pathway;ko04341 Hedgehog signaling pathway - fly;ko04390 Hippo signaling pathway;ko04151 PI3K-Akt signaling pathway;ko04150 mTOR signaling pathway;ko04110 Cell cycle;ko04510 Focal adhesion;ko04550 Signaling pathways regulating pluripotency of stem cells;ko04660 T cell receptor signaling pathway;ko04657 IL-17 s…
AHME_12501	ko:K12834	PHF5A	PHD finger-like domain-containing protein 5A	ko03040 Spliceosome
AHME_00971	ko:K03678	RRP45	exosome complex component RRP45	ko03018 RNA degradation
AHME_11747	ko:K03360	GRR1	F-box and leucine-rich repeat protein GRR1	ko04120 Ubiquitin mediated proteolysis;ko04111 Cell cycle - yeast
AHME_05851	ko:K12823	DDX5	ATP-dependent RNA helicase DDX5/DBP2 [EC:3.6.4.13]	ko03040 Spliceosome;ko05202 Transcriptional misregulation in cancer;ko05205 Proteoglycans in cancer
AHME_08796	ko:K01870	IARS	isoleucyl-tRNA synthetase [EC:6.1.1.5]	ko00970 Aminoacyl-tRNA biosynthesis
AHME_05683	ko:K16044	iolW	scyllo-inositol 2-dehydrogenase (NADP+) [EC:1.1.1.371]	ko01120 Microbial metabolism in diverse environments;ko00562 Inositol phosphate metabolism
AHME_11518	ko:K10994	RAD9A	cell cycle checkpoint control protein RAD9A [EC:3.1.11.2]	ko04218 Cellular senescence
AHME_02433	ko:K03252	EIF3C	translation initiation factor 3 subunit C	ko03013 RNA transport
AHME_11184	ko:K02896	RP-L24e	large subunit ribosomal protein L24e	ko03010 Ribosome
AHME_06017	ko:K00102	LDHD	D-lactate dehydrogenase (cytochrome) [EC:1.1.2.4]	ko00620 Pyruvate metabolism
AHME_07172	ko:K12590	RRP46	exosome complex component RRP46	ko03018 RNA degradation
AHME_07512	ko:K00948	PRPS	ribose-phosphate pyrophosphokinase [EC:2.7.6.1]	ko01100 Metabolic pathways;ko01110 Biosynthesis of secondary metabolites;ko01120 Microbial metabolism in diverse environments;ko01130 Biosynthesis of antibiotics;ko01200 Carbon metabolism;ko01230 Biosynthesis of amino acids;ko00030 Pentose phosphate pathway;ko00230 Purine metabolism
AHME_04822	ko:K03017	RPB9	DNA-directed RNA polymerase II subunit RPB9	ko01100 Metabolic pathways;ko00230 Purine metabolism;ko00240 Pyrimidine metabolism;ko03020 RNA polymerase;ko05016 Huntington's disease;ko05169 Epstein-Barr virus infection
AHME_03625	ko:K04043	dnaK	molecular chaperone DnaK	ko03018 RNA degradation;ko04212 Longevity regulating pathway - worm;ko05152 Tuberculosis
AHME_06162	ko:K01078	PHO	acid phosphatase [EC:3.1.3.2]	ko01100 Metabolic pathways;ko00730 Thiamine metabolism;ko00740 Riboflavin metabolism
AHME_10902	ko:K10413	DYNC1H	dynein heavy chain 1, cytosolic	ko04145 Phagosome;ko04962 Vasopressin-regulated water reabsorption;ko05132 Salmonella infection
AHME_12547	ko:K05955	FNTA	protein farnesyltransferase/geranylgeranyltransferase type-1 subunit alpha [EC:2.5.1.58 2.5.1.59]	ko01130 Biosynthesis of antibiotics;ko00900 Terpenoid backbone biosynthesis
AHME_03073	ko:K01694	TRP	tryptophan synthase [EC:4.2.1.20]	ko01100 Metabolic pathways;ko01110 Biosynthesis of secondary metabolites;ko01130 Biosynthesis of antibiotics;ko01230 Biosynthesis of amino acids;ko00260 Glycine, serine and threonine metabolism;ko00400 Phenylalanine, tyrosine and tryptophan biosynthesis
AHME_13448	ko:K03469	rnhA	ribonuclease HI [EC:3.1.26.4]	ko03030 DNA replication
AHME_01647	ko:K00059	fabG	3-oxoacyl-[acyl-carrier protein] reductase [EC:1.1.1.100]	ko01100 Metabolic pathways;ko01130 Biosynthesis of antibiotics;ko01212 Fatty acid metabolism;ko00061 Fatty acid biosynthesis;ko01040 Biosynthesis of unsaturated fatty acids;ko00780 Biotin metabolism;ko00333 Prodigiosin biosynthesis
AHME_06022	ko:K10389	TUBG	tubulin gamma	ko05165 Human papillomavirus infection
AHME_11038	ko:K08329	ATG17	autophagy-related protein 17	ko04138 Autophagy - yeast
AHME_02213	ko:K03257	EIF4A	translation initiation factor 4A	ko03013 RNA transport
AHME_00452	ko:K00988	APA1_2	ATP adenylyltransferase [EC:2.7.7.53]	ko00230 Purine metabolism
AHME_12472	ko:K00020	mmsB	3-hydroxyisobutyrate dehydrogenase [EC:1.1.1.31]	ko01100 Metabolic pathways;ko00280 Valine, leucine and isoleucine degradation
AHME_10838	ko:K09584	PDIA6	protein disulfide-isomerase A6 [EC:5.3.4.1]	ko04141 Protein processing in endoplasmic reticulum
AHME_05991	ko:K03257	EIF4A	translation initiation factor 4A	ko03013 RNA transport
AHME_11696	ko:K14005	SEC31	protein transport protein SEC31	ko04141 Protein processing in endoplasmic reticulum
AHME_03740	ko:K19054	FXN	frataxin [EC:1.16.3.1]	ko00860 Porphyrin and chlorophyll metabolism
AHME_04559	ko:K03031	PSMD8	26S proteasome regulatory subunit N12	ko03050 Proteasome;ko05169 Epstein-Barr virus infection
AHME_09663	ko:K01194	TREH	alpha,alpha-trehalase [EC:3.2.1.28]	ko01100 Metabolic pathways;ko00500 Starch and sucrose metabolism
AHME_07107	ko:K13984	TXNDC5	thioredoxin domain-containing protein 5	ko04141 Protein processing in endoplasmic reticulum
AHME_06890	ko:K02948	RP-S11	small subunit ribosomal protein S11	ko03010 Ribosome
AHME_03503	ko:K13501	TRP1	anthranilate synthase / indole-3-glycerol phosphate synthase / phosphoribosylanthranilate isomerase [EC:4.1.3.27 4.1.1.48 5.3.1.24]	ko01100 Metabolic pathways;ko01110 Biosynthesis of secondary metabolites;ko01130 Biosynthesis of antibiotics;ko01230 Biosynthesis of amino acids;ko00400 Phenylalanine, tyrosine and tryptophan biosynthesis
AHME_08066	ko:K12349	ASAH2	neutral ceramidase [EC:3.5.1.23]	ko01100 Metabolic pathways;ko00600 Sphingolipid metabolism;ko04071 Sphingolipid signaling pathway
AHME_11080	ko:K03940	NDUFS7	NADH dehydrogenase (ubiquinone) Fe-S protein 7 [EC:1.6.5.3 1.6.99.3]	ko01100 Metabolic pathways;ko00190 Oxidative phosphorylation;ko04723 Retrograde endocannabinoid signaling;ko05010 Alzheimer's disease;ko05012 Parkinson's disease;ko05016 Huntington's disease;ko04932 Non-alcoholic fatty liver disease (NAFLD)
AHME_11170	ko:K03635	MOCS2B	molybdopterin synthase catalytic subunit [EC:2.8.1.12]	ko01100 Metabolic pathways;ko00790 Folate biosynthesis;ko04122 Sulfur relay system
AHME_13080	ko:K14290	XPO1	exportin-1	ko03013 RNA transport;ko03008 Ribosome biogenesis in eukaryotes;ko04013 MAPK signaling pathway - fly;ko05166 HTLV-I infection;ko05164 Influenza A;ko05169 Epstein-Barr virus infection
AHME_00570	ko:K02870	RP-L12e	large subunit ribosomal protein L12e	ko03010 Ribosome
AHME_00676	ko:K13711	PI4K2	phosphatidylinositol 4-kinase type 2 [EC:2.7.1.67]	ko01100 Metabolic pathways;ko00562 Inositol phosphate metabolism;ko04070 Phosphatidylinositol signaling system
AHME_02598	ko:K06670	SCC1	cohesin complex subunit SCC1	ko04110 Cell cycle;ko04111 Cell cycle - yeast
AHME_13596	ko:K06691	RPN13	26S proteasome regulatory subunit N13	ko03050 Proteasome;ko05169 Epstein-Barr virus infection
AHME_02250	ko:K00380	cysJ	sulfite reductase (NADPH) flavoprotein alpha-component [EC:1.8.1.2]	ko01100 Metabolic pathways;ko01120 Microbial metabolism in diverse environments;ko00920 Sulfur metabolism
AHME_02607	ko:K02981	RP-S2e	small subunit ribosomal protein S2e	ko03010 Ribosome
AHME_12135	ko:K01934	MTHFS	5-formyltetrahydrofolate cyclo-ligase [EC:6.3.3.2]	ko01100 Metabolic pathways;ko00670 One carbon pool by folate
AHME_03563	ko:K01336	E3.4.21.48	cerevisin [EC:3.4.21.48]	ko04138 Autophagy - yeast
AHME_14147	ko:K01502	E3.5.5.7	aliphatic nitrilase [EC:3.5.5.7]	ko01120 Microbial metabolism in diverse environments;ko00643 Styrene degradation
AHME_02364	ko:K01930	FPGS	folylpolyglutamate synthase [EC:6.3.2.17]	ko01100 Metabolic pathways;ko00790 Folate biosynthesis;ko01523 Antifolate resistance
AHME_00757	ko:K02872	RP-L13Ae	large subunit ribosomal protein L13Ae	ko03010 Ribosome
AHME_00431	ko:K06062	PCAF	histone acetyltransferase [EC:2.3.1.48]	ko04330 Notch signaling pathway;ko04919 Thyroid hormone signaling pathway;ko05203 Viral carcinogenesis;ko05166 HTLV-I infection
AHME_00288	ko:K08653	MBTPS1	membrane-bound transcription factor site-1 protease [EC:3.4.21.112]	ko04141 Protein processing in endoplasmic reticulum
AHME_05779	ko:K04354	PPP2R2	serine/threonine-protein phosphatase 2A regulatory subunit B	ko03015 mRNA surveillance pathway;ko04390 Hippo signaling pathway;ko04391 Hippo signaling pathway - fly;ko04071 Sphingolipid signaling pathway;ko04151 PI3K-Akt signaling pathway;ko04152 AMPK signaling pathway;ko04111 Cell cycle - yeast;ko04530 Tight junction;ko04261 Adrenergic signaling in cardiomyocytes;ko04728 Dopaminergic synapse;ko05160 Hepatitis C;ko05165 Human papillomavirus infection;ko051…
AHME_01582	ko:K01476	E3.5.3.1	arginase [EC:3.5.3.1]	ko01100 Metabolic pathways;ko01110 Biosynthesis of secondary metabolites;ko01130 Biosynthesis of antibiotics;ko01230 Biosynthesis of amino acids;ko00220 Arginine biosynthesis;ko00330 Arginine and proline metabolism;ko05146 Amoebiasis
AHME_01869	ko:K03109	SRP9	signal recognition particle subunit SRP9	ko03060 Protein export
AHME_01415	ko:K00383	GSR	glutathione reductase (NADPH) [EC:1.8.1.7]	ko00480 Glutathione metabolism;ko04918 Thyroid hormone synthesis
AHME_05369	ko:K00765	hisG	ATP phosphoribosyltransferase [EC:2.4.2.17]	ko01100 Metabolic pathways;ko01110 Biosynthesis of secondary metabolites;ko01230 Biosynthesis of amino acids;ko00340 Histidine metabolism
AHME_00242	ko:K01184	E3.2.1.15	polygalacturonase [EC:3.2.1.15]	ko01100 Metabolic pathways;ko00040 Pentose and glucuronate interconversions
AHME_05845	ko:K13299	GSTK1	glutathione S-transferase kappa 1 [EC:2.5.1.18]	ko00480 Glutathione metabolism;ko00980 Metabolism of xenobiotics by cytochrome P450;ko00982 Drug metabolism - cytochrome P450;ko04146 Peroxisome;ko05204 Chemical carcinogenesis
AHME_10743	ko:K02955	RP-S14e	small subunit ribosomal protein S14e	ko03010 Ribosome
AHME_12832	ko:K08955	YME1	ATP-dependent metalloprotease [EC:3.4.24.-]	ko04139 Mitophagy - yeast
AHME_04315	ko:K02950	RP-S12	small subunit ribosomal protein S12	ko03010 Ribosome
AHME_08170	ko:K12832	SF3B5	splicing factor 3B subunit 5	ko03040 Spliceosome
AHME_03996	ko:K03062	PSMC1	26S proteasome regulatory subunit T2	ko03050 Proteasome;ko05203 Viral carcinogenesis;ko05169 Epstein-Barr virus infection;ko05165 Human papillomavirus infection
AHME_04432	ko:K14570	REX1	RNA exonuclease 1 [EC:3.1.-.-]	ko03008 Ribosome biogenesis in eukaryotes
AHME_02179	ko:K17888	ATG10L	ubiquitin-like-conjugating enzyme ATG10	ko04140 Autophagy - animal;ko04138 Autophagy - yeast;ko04136 Autophagy - other
AHME_10933	ko:K10743	RNASEH2A	ribonuclease H2 subunit A [EC:3.1.26.4]	ko03030 DNA replication
AHME_08806	ko:K00784	rnz	ribonuclease Z [EC:3.1.26.11]	ko03013 RNA transport
AHME_11898	ko:K01207	nagZ	beta-N-acetylhexosaminidase [EC:3.2.1.52]	ko01100 Metabolic pathways;ko00520 Amino sugar and nucleotide sugar metabolism;ko00531 Glycosaminoglycan degradation;ko01501 beta-Lactam resistance
AHME_01486	ko:K03362	FBXW1_11	F-box and WD-40 domain protein 1/11	ko04120 Ubiquitin mediated proteolysis;ko04310 Wnt signaling pathway;ko04340 Hedgehog signaling pathway;ko04341 Hedgehog signaling pathway - fly;ko04390 Hippo signaling pathway;ko04114 Oocyte meiosis;ko04218 Cellular senescence;ko04624 Toll and Imd signaling pathway;ko04710 Circadian rhythm;ko05131 Shigellosis
AHME_13297	ko:K02894	RP-L23e	large subunit ribosomal protein L23e	ko03010 Ribosome
AHME_00007	ko:K07513	ACAA1	acetyl-CoA acyltransferase 1 [EC:2.3.1.16]	ko01100 Metabolic pathways;ko01110 Biosynthesis of secondary metabolites;ko01130 Biosynthesis of antibiotics;ko01212 Fatty acid metabolism;ko00071 Fatty acid degradation;ko00592 alpha-Linolenic acid metabolism;ko01040 Biosynthesis of unsaturated fatty acids;ko00280 Valine, leucine and isoleucine degradation;ko04146 Peroxisome;ko03320 PPAR signaling pathway
AHME_05762	ko:K02977	RP-S27Ae	small subunit ribosomal protein S27Ae	ko03010 Ribosome
AHME_06314	ko:K03131	TAF6	transcription initiation factor TFIID subunit 6	ko03022 Basal transcription factors;ko05168 Herpes simplex infection
AHME_02669	ko:K03800	lplA	lipoate---protein ligase [EC:6.3.1.20]	ko01100 Metabolic pathways;ko00785 Lipoic acid metabolism
AHME_11203	ko:K00264	GLT1	glutamate synthase (NADPH/NADH) [EC:1.4.1.13 1.4.1.14]	ko01100 Metabolic pathways;ko01110 Biosynthesis of secondary metabolites;ko01120 Microbial metabolism in diverse environments;ko01130 Biosynthesis of antibiotics;ko01230 Biosynthesis of amino acids;ko00910 Nitrogen metabolism;ko00250 Alanine, aspartate and glutamate metabolism
AHME_07935	ko:K00237	SDHD	succinate dehydrogenase (ubiquinone) membrane anchor subunit	ko01100 Metabolic pathways;ko01110 Biosynthesis of secondary metabolites;ko01120 Microbial metabolism in diverse environments;ko01130 Biosynthesis of antibiotics;ko01200 Carbon metabolism;ko00020 Citrate cycle (TCA cycle);ko00190 Oxidative phosphorylation;ko05010 Alzheimer's disease;ko05012 Parkinson's disease;ko05016 Huntington's disease;ko04932 Non-alcoholic fatty liver disease (NAFLD)
AHME_08724	ko:K14299	SEH1	nucleoporin SEH1	ko03013 RNA transport;ko04150 mTOR signaling pathway
AHME_00623	ko:K14154	THI6	thiamine-phosphate diphosphorylase / hydroxyethylthiazole kinase [EC:2.5.1.3 2.7.1.50]	ko01100 Metabolic pathways;ko00730 Thiamine metabolism
AHME_13655	ko:K14324	SAP18	histone deacetylase complex subunit SAP18	ko03013 RNA transport;ko03015 mRNA surveillance pathway
AHME_07989	ko:K00276	AOC3	primary-amine oxidase [EC:1.4.3.21]	ko01100 Metabolic pathways;ko01110 Biosynthesis of secondary metabolites;ko00260 Glycine, serine and threonine metabolism;ko00350 Tyrosine metabolism;ko00360 Phenylalanine metabolism;ko00410 beta-Alanine metabolism;ko00950 Isoquinoline alkaloid biosynthesis;ko00960 Tropane, piperidine and pyridine alkaloid biosynthesis
AHME_03826	ko:K14688	SLC30A1	solute carrier family 30 (zinc transporter), member 1	ko04978 Mineral absorption
AHME_00154	ko:K00698	CHS1	chitin synthase [EC:2.4.1.16]	ko00520 Amino sugar and nucleotide sugar metabolism
AHME_13456	ko:K00019	E1.1.1.30	3-hydroxybutyrate dehydrogenase [EC:1.1.1.30]	ko01100 Metabolic pathways;ko00650 Butanoate metabolism;ko00072 Synthesis and degradation of ketone bodies
AHME_01440	ko:K02967	RP-S2	small subunit ribosomal protein S2	ko03010 Ribosome
AHME_13920	ko:K01183	E3.2.1.14	chitinase [EC:3.2.1.14]	ko01100 Metabolic pathways;ko00520 Amino sugar and nucleotide sugar metabolism
AHME_08106	ko:K01381	PEP4	saccharopepsin [EC:3.4.23.25]	ko04138 Autophagy - yeast
AHME_10950	ko:K01213	E3.2.1.67	galacturan 1,4-alpha-galacturonidase [EC:3.2.1.67]	ko01100 Metabolic pathways;ko00040 Pentose and glucuronate interconversions
AHME_03894	ko:K03842	ALG1	beta-1,4-mannosyltransferase [EC:2.4.1.142]	ko01100 Metabolic pathways;ko00510 N-Glycan biosynthesis;ko00513 Various types of N-glycan biosynthesis
AHME_02372	ko:K14556	DIP2	U3 small nucleolar RNA-associated protein 12	ko03008 Ribosome biogenesis in eukaryotes
AHME_12039	ko:K19730	ATG101	autophagy-related protein 101	ko04140 Autophagy - animal;ko04136 Autophagy - other;ko04211 Longevity regulating pathway
AHME_04492	ko:K12811	DDX46	ATP-dependent RNA helicase DDX46/PRP5 [EC:3.6.4.13]	ko03040 Spliceosome
AHME_08632	ko:K04382	PPP2C	serine/threonine-protein phosphatase 2A catalytic subunit [EC:3.1.3.16]	ko03015 mRNA surveillance pathway;ko04013 MAPK signaling pathway - fly;ko04350 TGF-beta signaling pathway;ko04390 Hippo signaling pathway;ko04391 Hippo signaling pathway - fly;ko04071 Sphingolipid signaling pathway;ko04151 PI3K-Akt signaling pathway;ko04152 AMPK signaling pathway;ko04140 Autophagy - animal;ko04138 Autophagy - yeast;ko04136 Autophagy - other;ko04111 Cell cycle - yeast;ko04113 Meio…
AHME_01218	ko:K00605	gcvT	aminomethyltransferase [EC:2.1.2.10]	ko01100 Metabolic pathways;ko01110 Biosynthesis of secondary metabolites;ko01130 Biosynthesis of antibiotics;ko01200 Carbon metabolism;ko00630 Glyoxylate and dicarboxylate metabolism;ko00260 Glycine, serine and threonine metabolism;ko00670 One carbon pool by folate
AHME_04267	ko:K10582	UBE2Q	ubiquitin-conjugating enzyme E2 Q [EC:2.3.2.23]	ko04120 Ubiquitin mediated proteolysis
AHME_04520	ko:K05767	IQGAP2_3	Ras GTPase-activating-like protein IQGAP2/3	ko04810 Regulation of actin cytoskeleton
AHME_05747	ko:K12843	PRPF3	U4/U6 small nuclear ribonucleoprotein PRP3	ko03040 Spliceosome
AHME_07138	ko:K03027	RPC40	DNA-directed RNA polymerases I and III subunit RPAC1	ko01100 Metabolic pathways;ko00230 Purine metabolism;ko00240 Pyrimidine metabolism;ko03020 RNA polymerase;ko04623 Cytosolic DNA-sensing pathway;ko05169 Epstein-Barr virus infection
AHME_13021	ko:K14439	SMARCAD1	SWI/SNF-related matrix-associated actin-dependent regulator of chromatin subfamily A containing DEAD/H box 1 [EC:3.6.4.12]	ko04550 Signaling pathways regulating pluripotency of stem cells
AHME_11039	ko:K20183	VPS39	Vam6/Vps39-like protein vacuolar protein sorting-associated protein 39	ko04138 Autophagy - yeast
AHME_04550	ko:K06268	PPP3R	serine/threonine-protein phosphatase 2B regulatory subunit	ko04010 MAPK signaling pathway;ko04310 Wnt signaling pathway;ko04370 VEGF signaling pathway;ko04020 Calcium signaling pathway;ko04022 cGMP-PKG signaling pathway;ko04114 Oocyte meiosis;ko04218 Cellular senescence;ko04650 Natural killer cell mediated cytotoxicity;ko04660 T cell receptor signaling pathway;ko04658 Th1 and Th2 cell differentiation;ko04659 Th17 cell differentiation;ko04662 B cell recep…
AHME_01957	ko:K04627	STE3	pheromone a factor receptor	ko04011 MAPK signaling pathway - yeast
AHME_02114	ko:K03941	NDUFS8	NADH dehydrogenase (ubiquinone) Fe-S protein 8 [EC:1.6.5.3 1.6.99.3]	ko01100 Metabolic pathways;ko00190 Oxidative phosphorylation;ko04723 Retrograde endocannabinoid signaling;ko05010 Alzheimer's disease;ko05012 Parkinson's disease;ko05016 Huntington's disease;ko04932 Non-alcoholic fatty liver disease (NAFLD)
AHME_11977	ko:K07870	RHOT1	mitochondrial Rho GTPase 1 [EC:3.6.5.-]	ko04137 Mitophagy - animal;ko04214 Apoptosis - fly
AHME_03702	ko:K13350	PXMP4	peroxisomal membrane protein 4	ko04146 Peroxisome
AHME_02341	ko:K08492	STX18	syntaxin 18	ko04130 SNARE interactions in vesicular transport;ko04145 Phagosome
AHME_08734	ko:K03105	SRP19	signal recognition particle subunit SRP19	ko03060 Protein export
AHME_10799	ko:K05863	SLC25A4S	solute carrier family 25 (mitochondrial adenine nucleotide translocator), member 4/5/6/31	ko04020 Calcium signaling pathway;ko04022 cGMP-PKG signaling pathway;ko04217 Necroptosis;ko04218 Cellular senescence;ko05012 Parkinson's disease;ko05016 Huntington's disease;ko05166 HTLV-I infection
AHME_03165	ko:K12881	THOC4	THO complex subunit 4	ko03040 Spliceosome;ko03013 RNA transport;ko03015 mRNA surveillance pathway;ko05168 Herpes simplex infection
AHME_02355	ko:K01889	FARSA	phenylalanyl-tRNA synthetase alpha chain [EC:6.1.1.20]	ko00970 Aminoacyl-tRNA biosynthesis
AHME_08474	ko:K17686	copA	Cu+-exporting ATPase [EC:3.6.3.54]	ko04016 MAPK signaling pathway - plant;ko01524 Platinum drug resistance
AHME_04084	ko:K05019	CLNS1A	chloride channel, nucleotide-sensitive, 1A	ko03013 RNA transport
AHME_05262	ko:K04565	SOD1	superoxide dismutase, Cu-Zn family [EC:1.15.1.1]	ko04146 Peroxisome;ko04213 Longevity regulating pathway - multiple species;ko05014 Amyotrophic lateral sclerosis (ALS);ko05016 Huntington's disease;ko05020 Prion diseases
AHME_06097	ko:K14399	CLP1	polyribonucleotide 5'-hydroxyl-kinase [EC:2.7.1.78]	ko03015 mRNA surveillance pathway
AHME_03870	ko:K04711	ACER3	dihydroceramidase [EC:3.5.1.-]	ko00600 Sphingolipid metabolism
AHME_07508	ko:K03939	NDUFS6	NADH dehydrogenase (ubiquinone) Fe-S protein 6	ko01100 Metabolic pathways;ko00190 Oxidative phosphorylation;ko04723 Retrograde endocannabinoid signaling;ko05010 Alzheimer's disease;ko05012 Parkinson's disease;ko05016 Huntington's disease;ko04932 Non-alcoholic fatty liver disease (NAFLD)
AHME_12167	ko:K05666	ABCC2	ATP-binding cassette, subfamily C (CFTR/MRP), member 2	ko02010 ABC transporters;ko04976 Bile secretion;ko01524 Platinum drug resistance;ko01523 Antifolate resistance
AHME_00428	ko:K13248	PHOSPHO2	pyridoxal phosphate phosphatase PHOSPHO2 [EC:3.1.3.74]	ko01100 Metabolic pathways;ko00750 Vitamin B6 metabolism
AHME_09228	ko:K02989	RP-S5e	small subunit ribosomal protein S5e	ko03010 Ribosome
AHME_01346	ko:K03283	HSPA1s	heat shock 70kDa protein 1/2/6/8	ko03040 Spliceosome;ko04141 Protein processing in endoplasmic reticulum;ko04010 MAPK signaling pathway;ko04144 Endocytosis;ko04612 Antigen processing and presentation;ko04915 Estrogen signaling pathway;ko04213 Longevity regulating pathway - multiple species;ko05134 Legionellosis;ko05162 Measles;ko05164 Influenza A;ko05169 Epstein-Barr virus infection;ko05145 Toxoplasmosis
AHME_08830	ko:K12659	ARG56	N-acetyl-gamma-glutamyl-phosphate reductase / acetylglutamate kinase [EC:1.2.1.38 2.7.2.8]	ko01100 Metabolic pathways;ko01110 Biosynthesis of secondary metabolites;ko01130 Biosynthesis of antibiotics;ko01210 2-Oxocarboxylic acid metabolism;ko01230 Biosynthesis of amino acids;ko00220 Arginine biosynthesis
AHME_09737	ko:K08658	RCE1	prenyl protein peptidase [EC:3.4.22.-]	ko01130 Biosynthesis of antibiotics;ko00900 Terpenoid backbone biosynthesis
AHME_09160	ko:K02992	RP-S7	small subunit ribosomal protein S7	ko03010 Ribosome
AHME_06536	ko:K01923	purC	phosphoribosylaminoimidazole-succinocarboxamide synthase [EC:6.3.2.6]	ko01100 Metabolic pathways;ko01110 Biosynthesis of secondary metabolites;ko01130 Biosynthesis of antibiotics;ko00230 Purine metabolism
AHME_13602	ko:K08493	VTI1	vesicle transport through interaction with t-SNAREs 1	ko04130 SNARE interactions in vesicular transport;ko04138 Autophagy - yeast
AHME_05669	ko:K01850	E5.4.99.5	chorismate mutase [EC:5.4.99.5]	ko01100 Metabolic pathways;ko01110 Biosynthesis of secondary metabolites;ko01130 Biosynthesis of antibiotics;ko01230 Biosynthesis of amino acids;ko00400 Phenylalanine, tyrosine and tryptophan biosynthesis
AHME_10030	ko:K07748	E1.1.1.170	sterol-4alpha-carboxylate 3-dehydrogenase (decarboxylating) [EC:1.1.1.170]	ko01100 Metabolic pathways;ko01130 Biosynthesis of antibiotics;ko00100 Steroid biosynthesis
AHME_02630	ko:K08496	GOSR2	golgi SNAP receptor complex member 2	ko04130 SNARE interactions in vesicular transport
AHME_03816	ko:K10598	PPIL2	peptidyl-prolyl cis-trans isomerase-like 2 [EC:5.2.1.8]	ko04120 Ubiquitin mediated proteolysis
AHME_05847	ko:K08504	BET1	blocked early in transport 1	ko04130 SNARE interactions in vesicular transport
AHME_13335	ko:K01188	E3.2.1.21	beta-glucosidase [EC:3.2.1.21]	ko01100 Metabolic pathways;ko01110 Biosynthesis of secondary metabolites;ko00500 Starch and sucrose metabolism;ko00460 Cyanoamino acid metabolism;ko00940 Phenylpropanoid biosynthesis
AHME_09253	ko:K08341	GABARAP	GABA(A) receptor-associated protein	ko04371 Apelin signaling pathway;ko04068 FoxO signaling pathway;ko04140 Autophagy - animal;ko04138 Autophagy - yeast;ko04136 Autophagy - other;ko04137 Mitophagy - animal;ko04139 Mitophagy - yeast;ko04621 NOD-like receptor signaling pathway;ko04727 GABAergic synapse;ko04212 Longevity regulating pathway - worm;ko05167 Kaposi's sarcoma-associated herpesvirus infection
AHME_10420	ko:K14571	RIX7	ribosome biogenesis ATPase	ko03008 Ribosome biogenesis in eukaryotes
AHME_04077	ko:K00914	PIK3C3	phosphatidylinositol 3-kinase [EC:2.7.1.137]	ko01100 Metabolic pathways;ko00562 Inositol phosphate metabolism;ko04371 Apelin signaling pathway;ko04070 Phosphatidylinositol signaling system;ko04145 Phagosome;ko04140 Autophagy - animal;ko04138 Autophagy - yeast;ko04136 Autophagy - other;ko05152 Tuberculosis;ko05167 Kaposi's sarcoma-associated herpesvirus infection
AHME_08707	ko:K01922	PPCS	phosphopantothenate---cysteine ligase (ATP) [EC:6.3.2.51]	ko01100 Metabolic pathways;ko00770 Pantothenate and CoA biosynthesis
AHME_01529	ko:K12893	SFRS4_5_6	splicing factor, arginine/serine-rich 4/5/6	ko03040 Spliceosome;ko05168 Herpes simplex infection
AHME_02514	ko:K01759	GLO1	lactoylglutathione lyase [EC:4.4.1.5]	ko00620 Pyruvate metabolism
AHME_05504	ko:K01593	DDC	aromatic-L-amino-acid decarboxylase [EC:4.1.1.28]	ko01100 Metabolic pathways;ko01110 Biosynthesis of secondary metabolites;ko00340 Histidine metabolism;ko00350 Tyrosine metabolism;ko00360 Phenylalanine metabolism;ko00380 Tryptophan metabolism;ko00901 Indole alkaloid biosynthesis;ko00950 Isoquinoline alkaloid biosynthesis;ko00965 Betalain biosynthesis;ko04728 Dopaminergic synapse;ko04726 Serotonergic synapse;ko05030 Cocaine addiction;ko05031 Amph…
AHME_12031	ko:K08516	YKT6	synaptobrevin homolog YKT6	ko04130 SNARE interactions in vesicular transport;ko04138 Autophagy - yeast
AHME_05443	ko:K00939	adk	adenylate kinase [EC:2.7.4.3]	ko01100 Metabolic pathways;ko01110 Biosynthesis of secondary metabolites;ko01130 Biosynthesis of antibiotics;ko00230 Purine metabolism;ko00730 Thiamine metabolism
AHME_06841	ko:K03859	PIGC	phosphatidylinositol glycan, class C	ko01100 Metabolic pathways;ko00563 Glycosylphosphatidylinositol (GPI)-anchor biosynthesis
AHME_03188	ko:K05681	ABCG2	ATP-binding cassette, subfamily G (WHITE), member 2	ko02010 ABC transporters;ko04976 Bile secretion;ko01523 Antifolate resistance
AHME_01367	ko:K12846	SNRNP27	U4/U6.U5 tri-snRNP-associated protein 3	ko03040 Spliceosome
AHME_12121	ko:K21618	DLD3	(R)-2-hydroxyglutarate---pyruvate transhydrogenase [EC:1.1.99.40]	ko00620 Pyruvate metabolism
AHME_01784	ko:K00854	xylB	xylulokinase [EC:2.7.1.17]	ko01100 Metabolic pathways;ko00040 Pentose and glucuronate interconversions
AHME_13066	ko:K13719	OTU1	ubiquitin thioesterase OTU1 [EC:3.1.2.-]	ko04141 Protein processing in endoplasmic reticulum
AHME_02622	ko:K08770	UBC	ubiquitin C	ko03320 PPAR signaling pathway
AHME_06385	ko:K14552	NAN1	NET1-associated nuclear protein 1 (U3 small nucleolar RNA-associated protein 17)	ko03008 Ribosome biogenesis in eukaryotes
AHME_01344	ko:K06628	CDC45	cell division control protein 45	ko04110 Cell cycle;ko04111 Cell cycle - yeast;ko04113 Meiosis - yeast
AHME_11322	ko:K16196	EIF2AK4	eukaryotic translation initiation factor 2-alpha kinase 4 [EC:2.7.11.1]	ko04141 Protein processing in endoplasmic reticulum;ko04140 Autophagy - animal;ko04138 Autophagy - yeast;ko05162 Measles;ko05164 Influenza A;ko05160 Hepatitis C;ko05168 Herpes simplex infection;ko05169 Epstein-Barr virus infection
AHME_07391	ko:K12666	OST1	oligosaccharyltransferase complex subunit alpha (ribophorin I)	ko01100 Metabolic pathways;ko00510 N-Glycan biosynthesis;ko00513 Various types of N-glycan biosynthesis;ko04141 Protein processing in endoplasmic reticulum
AHME_03688	ko:K11992	ACOT8	acyl-CoA thioesterase 8 [EC:3.1.2.27]	ko01100 Metabolic pathways;ko00120 Primary bile acid biosynthesis;ko04146 Peroxisome
AHME_01054	ko:K10801	MBD4	methyl-CpG-binding domain protein 4 [EC:3.2.2.-]	ko03410 Base excision repair
AHME_11930	ko:K01749	hemC	hydroxymethylbilane synthase [EC:2.5.1.61]	ko01100 Metabolic pathways;ko01110 Biosynthesis of secondary metabolites;ko01120 Microbial metabolism in diverse environments;ko00860 Porphyrin and chlorophyll metabolism
AHME_06678	ko:K21232	MOCS2A	molybdopterin synthase sulfur carrier subunit	ko04122 Sulfur relay system
AHME_09182	ko:K13993	HSP20	HSP20 family protein	ko04141 Protein processing in endoplasmic reticulum
AHME_06757	ko:K06689	UBE2D	ubiquitin-conjugating enzyme E2 D [EC:2.3.2.23]	ko04141 Protein processing in endoplasmic reticulum;ko04120 Ubiquitin mediated proteolysis;ko04013 MAPK signaling pathway - fly;ko04624 Toll and Imd signaling pathway
AHME_04479	ko:K13025	EIF4A3	ATP-dependent RNA helicase [EC:3.6.4.13]	ko03040 Spliceosome;ko03013 RNA transport;ko03015 mRNA surveillance pathway
AHME_08933	ko:K01710	E4.2.1.46	dTDP-glucose 4,6-dehydratase [EC:4.2.1.46]	ko01130 Biosynthesis of antibiotics;ko00523 Polyketide sugar unit biosynthesis;ko01055 Biosynthesis of vancomycin group antibiotics;ko00521 Streptomycin biosynthesis;ko00525 Acarbose and validamycin biosynthesis
AHME_09289	ko:K12860	CDC5L	pre-mRNA-splicing factor CDC5/CEF1	ko03040 Spliceosome
AHME_00932	ko:K05663	ABC.ATM	mitochondrial ABC transporter ATM	ko02010 ABC transporters
AHME_09723	ko:K02202	CDK7	cyclin-dependent kinase 7 [EC:2.7.11.22 2.7.11.23]	ko03022 Basal transcription factors;ko03420 Nucleotide excision repair;ko04110 Cell cycle
AHME_08935	ko:K01205	NAGLU	alpha-N-acetylglucosaminidase [EC:3.2.1.50]	ko01100 Metabolic pathways;ko00531 Glycosaminoglycan degradation;ko04142 Lysosome
AHME_10877	ko:K05768	GSN	gelsolin	ko04810 Regulation of actin cytoskeleton;ko04666 Fc gamma R-mediated phagocytosis;ko05203 Viral carcinogenesis
AHME_03762	ko:K12602	WDR61	WD repeat-containing protein 61	ko03018 RNA degradation
AHME_12413	ko:K01322	PREP	prolyl oligopeptidase [EC:3.4.21.26]	ko04614 Renin-angiotensin system
AHME_05880	ko:K11600	RRP41	exosome complex component RRP41	ko03018 RNA degradation
AHME_04759	ko:K12393	AP1M	AP-1 complex subunit mu	ko04142 Lysosome
AHME_00058	ko:K13950	pabAB	para-aminobenzoate synthetase [EC:2.6.1.85]	ko00790 Folate biosynthesis
AHME_04865	ko:K00451	HGD	homogentisate 1,2-dioxygenase [EC:1.13.11.5]	ko01100 Metabolic pathways;ko01120 Microbial metabolism in diverse environments;ko00350 Tyrosine metabolism;ko00643 Styrene degradation
AHME_09563	ko:K02974	RP-S24e	small subunit ribosomal protein S24e	ko03010 Ribosome
AHME_07730	ko:K02966	RP-S19e	small subunit ribosomal protein S19e	ko03010 Ribosome
AHME_08526	ko:K19842	ROM1_2	RHO1 GDP-GTP exchange protein 1/2	ko04011 MAPK signaling pathway - yeast
AHME_03991	ko:K01581	E4.1.1.17	ornithine decarboxylase [EC:4.1.1.17]	ko01100 Metabolic pathways;ko01110 Biosynthesis of secondary metabolites;ko01130 Biosynthesis of antibiotics;ko00330 Arginine and proline metabolism;ko00480 Glutathione metabolism
AHME_10661	ko:K03000	RPA12	DNA-directed RNA polymerase I subunit RPA12	ko01100 Metabolic pathways;ko00230 Purine metabolism;ko00240 Pyrimidine metabolism;ko03020 RNA polymerase
AHME_05874	ko:K12605	CNOT2	CCR4-NOT transcription complex subunit 2	ko03018 RNA degradation
AHME_05733	ko:K17497	PMM	phosphomannomutase [EC:5.4.2.8]	ko01100 Metabolic pathways;ko01110 Biosynthesis of secondary metabolites;ko01130 Biosynthesis of antibiotics;ko00051 Fructose and mannose metabolism;ko00520 Amino sugar and nucleotide sugar metabolism
AHME_05997	ko:K12852	EFTUD2	116 kDa U5 small nuclear ribonucleoprotein component	ko03040 Spliceosome
AHME_01002	ko:K09831	ERG5	sterol 22-desaturase [EC:1.14.19.41]	ko01100 Metabolic pathways;ko01130 Biosynthesis of antibiotics;ko00100 Steroid biosynthesis
AHME_10826	ko:K03505	POLD4	DNA polymerase delta subunit 4	ko01100 Metabolic pathways;ko00230 Purine metabolism;ko00240 Pyrimidine metabolism;ko03030 DNA replication;ko03410 Base excision repair;ko03420 Nucleotide excision repair;ko03430 Mismatch repair;ko03440 Homologous recombination;ko05166 HTLV-I infection
AHME_05042	ko:K08735	MSH2	DNA mismatch repair protein MSH2	ko03430 Mismatch repair;ko05200 Pathways in cancer;ko05210 Colorectal cancer;ko01524 Platinum drug resistance
AHME_01564	ko:K05286	PIGB	phosphatidylinositol glycan, class B [EC:2.4.1.-]	ko01100 Metabolic pathways;ko00563 Glycosylphosphatidylinositol (GPI)-anchor biosynthesis
AHME_03103	ko:K14297	NUP98	nuclear pore complex protein Nup98-Nup96	ko03013 RNA transport;ko05164 Influenza A
AHME_00245	ko:K03637	moaC	cyclic pyranopterin monophosphate synthase [EC:4.6.1.17]	ko01100 Metabolic pathways;ko00790 Folate biosynthesis;ko04122 Sulfur relay system
AHME_07585	ko:K02889	RP-L21e	large subunit ribosomal protein L21e	ko03010 Ribosome
AHME_02314	ko:K01591	pyrF	orotidine-5'-phosphate decarboxylase [EC:4.1.1.23]	ko01100 Metabolic pathways;ko00240 Pyrimidine metabolism
AHME_05027	ko:K19970	NT5E	5'-nucleotidase [EC:3.1.3.5]	ko01100 Metabolic pathways;ko01110 Biosynthesis of secondary metabolites;ko00230 Purine metabolism;ko00240 Pyrimidine metabolism;ko00760 Nicotinate and nicotinamide metabolism
AHME_02238	ko:K02726	PSMA2	20S proteasome subunit alpha 2 [EC:3.4.25.1]	ko03050 Proteasome
AHME_03641	ko:K03139	TFIIF2	transcription initiation factor TFIIF subunit beta [EC:3.6.4.12]	ko03022 Basal transcription factors
AHME_08278	ko:K01480	speB	agmatinase [EC:3.5.3.11]	ko01100 Metabolic pathways;ko00330 Arginine and proline metabolism
AHME_11439	ko:K01210	E3.2.1.58	glucan 1,3-beta-glucosidase [EC:3.2.1.58]	ko00500 Starch and sucrose metabolism
AHME_01010	ko:K08764	SCP2	sterol carrier protein 2 [EC:2.3.1.176]	ko01100 Metabolic pathways;ko00120 Primary bile acid biosynthesis;ko04146 Peroxisome;ko03320 PPAR signaling pathway
AHME_14187	ko:K11254	H4	histone H4	ko05203 Viral carcinogenesis;ko05322 Systemic lupus erythematosus;ko05034 Alcoholism
AHME_13093	ko:K00254	DHODH	dihydroorotate dehydrogenase [EC:1.3.5.2]	ko01100 Metabolic pathways;ko00240 Pyrimidine metabolism
AHME_14226	ko:K01279	TPP1	tripeptidyl-peptidase I [EC:3.4.14.9]	ko04142 Lysosome
AHME_05947	ko:K00236	SDHC	succinate dehydrogenase (ubiquinone) cytochrome b560 subunit	ko01100 Metabolic pathways;ko01110 Biosynthesis of secondary metabolites;ko01120 Microbial metabolism in diverse environments;ko01130 Biosynthesis of antibiotics;ko01200 Carbon metabolism;ko00020 Citrate cycle (TCA cycle);ko00190 Oxidative phosphorylation;ko05010 Alzheimer's disease;ko05012 Parkinson's disease;ko05016 Huntington's disease;ko04932 Non-alcoholic fatty liver disease (NAFLD)
AHME_01996	ko:K14572	MDN1	midasin	ko03008 Ribosome biogenesis in eukaryotes
AHME_09990	ko:K19841	STE50	protein STE50	ko04011 MAPK signaling pathway - yeast
AHME_04259	ko:K15633	gpmI	2,3-bisphosphoglycerate-independent phosphoglycerate mutase [EC:5.4.2.12]	ko01100 Metabolic pathways;ko01110 Biosynthesis of secondary metabolites;ko01120 Microbial metabolism in diverse environments;ko01130 Biosynthesis of antibiotics;ko01200 Carbon metabolism;ko01230 Biosynthesis of amino acids;ko00010 Glycolysis / Gluconeogenesis;ko00680 Methane metabolism;ko00260 Glycine, serine and threonine metabolism
AHME_09466	ko:K01078	PHO	acid phosphatase [EC:3.1.3.2]	ko01100 Metabolic pathways;ko00730 Thiamine metabolism;ko00740 Riboflavin metabolism
AHME_08228	ko:K19970	NT5E	5'-nucleotidase [EC:3.1.3.5]	ko01100 Metabolic pathways;ko01110 Biosynthesis of secondary metabolites;ko00230 Purine metabolism;ko00240 Pyrimidine metabolism;ko00760 Nicotinate and nicotinamide metabolism
AHME_09511	ko:K10771	APEX1	AP endonuclease 1 [EC:4.2.99.18]	ko03410 Base excision repair
AHME_02465	ko:K10849	ERCC1	DNA excision repair protein ERCC-1	ko03420 Nucleotide excision repair;ko03460 Fanconi anemia pathway;ko01524 Platinum drug resistance
AHME_04414	ko:K08739	MLH3	DNA mismatch repair protein MLH3	ko03430 Mismatch repair
AHME_00208	ko:K10579	UBE2M	ubiquitin-conjugating enzyme E2 M	ko04120 Ubiquitin mediated proteolysis
AHME_10007	ko:K12870	ISY1	pre-mRNA-splicing factor ISY1	ko03040 Spliceosome
AHME_08897	ko:K00851	E2.7.1.12	gluconokinase [EC:2.7.1.12]	ko01100 Metabolic pathways;ko01110 Biosynthesis of secondary metabolites;ko01120 Microbial metabolism in diverse environments;ko01130 Biosynthesis of antibiotics;ko01200 Carbon metabolism;ko00030 Pentose phosphate pathway
AHME_00114	ko:K05289	GAA1	glycosylphosphatidylinositol transamidase	ko01100 Metabolic pathways;ko00563 Glycosylphosphatidylinositol (GPI)-anchor biosynthesis
AHME_10918	ko:K16186	RRAGC_D	Ras-related GTP-binding protein C/D	ko04150 mTOR signaling pathway;ko04140 Autophagy - animal
AHME_01743	ko:K01053	E3.1.1.17	gluconolactonase [EC:3.1.1.17]	ko01100 Metabolic pathways;ko01110 Biosynthesis of secondary metabolites;ko01120 Microbial metabolism in diverse environments;ko01130 Biosynthesis of antibiotics;ko01200 Carbon metabolism;ko01220 Degradation of aromatic compounds;ko00030 Pentose phosphate pathway;ko00053 Ascorbate and aldarate metabolism;ko00930 Caprolactam degradation
AHME_01817	ko:K00480	E1.14.13.1	salicylate hydroxylase [EC:1.14.13.1]	ko01100 Metabolic pathways;ko01120 Microbial metabolism in diverse environments;ko01220 Degradation of aromatic compounds;ko00621 Dioxin degradation;ko00626 Naphthalene degradation;ko00624 Polycyclic aromatic hydrocarbon degradation
AHME_03451	ko:K05349	bglX	beta-glucosidase [EC:3.2.1.21]	ko01100 Metabolic pathways;ko01110 Biosynthesis of secondary metabolites;ko00500 Starch and sucrose metabolism;ko00460 Cyanoamino acid metabolism;ko00940 Phenylpropanoid biosynthesis
AHME_05318	ko:K10746	EXO1	exonuclease 1 [EC:3.1.-.-]	ko03430 Mismatch repair
AHME_06335	ko:K11808	ADE2	phosphoribosylaminoimidazole carboxylase [EC:4.1.1.21]	ko01100 Metabolic pathways;ko01110 Biosynthesis of secondary metabolites;ko00230 Purine metabolism
AHME_02128	ko:K13345	PEX12	peroxin-12	ko04146 Peroxisome
AHME_04439	ko:K12394	AP1S1_2	AP-1 complex subunit sigma 1/2	ko04142 Lysosome
AHME_10261	ko:K10134	EI24	etoposide-induced 2.4 mRNA	ko04115 p53 signaling pathway
AHME_08298	ko:K08486	STX1B_2_3	syntaxin 1B/2/3	ko04130 SNARE interactions in vesicular transport;ko04721 Synaptic vesicle cycle
AHME_03905	ko:K00415	QCR2	ubiquinol-cytochrome c reductase core subunit 2	ko01100 Metabolic pathways;ko00190 Oxidative phosphorylation;ko04260 Cardiac muscle contraction;ko05010 Alzheimer's disease;ko05012 Parkinson's disease;ko05016 Huntington's disease;ko04932 Non-alcoholic fatty liver disease (NAFLD)
AHME_06033	ko:K02731	PSMA7	20S proteasome subunit alpha 4 [EC:3.4.25.1]	ko03050 Proteasome
AHME_01462	ko:K10088	OS9	protein OS-9	ko04141 Protein processing in endoplasmic reticulum
AHME_06938	ko:K00121	frmA	S-(hydroxymethyl)glutathione dehydrogenase / alcohol dehydrogenase [EC:1.1.1.284 1.1.1.1]	ko01100 Metabolic pathways;ko01110 Biosynthesis of secondary metabolites;ko01120 Microbial metabolism in diverse environments;ko01130 Biosynthesis of antibiotics;ko01200 Carbon metabolism;ko01220 Degradation of aromatic compounds;ko00010 Glycolysis / Gluconeogenesis;ko00680 Methane metabolism;ko00071 Fatty acid degradation;ko00350 Tyrosine metabolism;ko00830 Retinol metabolism;ko00625 Chloroalkan…
AHME_06281	ko:K09554	CDC37	cell division cycle protein 37	ko04151 PI3K-Akt signaling pathway
AHME_06835	ko:K11237	BEM1	bud emergence protein 1	ko04011 MAPK signaling pathway - yeast
AHME_02971	ko:K02971	RP-S21e	small subunit ribosomal protein S21e	ko03010 Ribosome
AHME_00100	ko:K10251	HSD17B12	17beta-estradiol 17-dehydrogenase / very-long-chain 3-oxoacyl-CoA reductase [EC:1.1.1.62 1.1.1.330]	ko01100 Metabolic pathways;ko01110 Biosynthesis of secondary metabolites;ko01212 Fatty acid metabolism;ko00062 Fatty acid elongation;ko00140 Steroid hormone biosynthesis;ko01040 Biosynthesis of unsaturated fatty acids
AHME_02858	ko:K04709	LAG1	Acyl-CoA-dependent ceramide synthase [EC:2.3.1.24]	ko01100 Metabolic pathways;ko00600 Sphingolipid metabolism
AHME_00141	ko:K00793	ribE	riboflavin synthase [EC:2.5.1.9]	ko01100 Metabolic pathways;ko01110 Biosynthesis of secondary metabolites;ko00740 Riboflavin metabolism
AHME_01967	ko:K01183	E3.2.1.14	chitinase [EC:3.2.1.14]	ko01100 Metabolic pathways;ko00520 Amino sugar and nucleotide sugar metabolism
AHME_07858	ko:K06897	7		ko00790 Folate biosynthesis
AHME_06367	ko:K09680	coaW	type II pantothenate kinase [EC:2.7.1.33]	ko01100 Metabolic pathways;ko00770 Pantothenate and CoA biosynthesis
AHME_04624	ko:K14539	LSG1	large subunit GTPase 1 [EC:3.6.1.-]	ko03008 Ribosome biogenesis in eukaryotes
AHME_06935	ko:K03680	EIF2B4	translation initiation factor eIF-2B subunit delta	ko03013 RNA transport
AHME_04548	ko:K03008	RPB11	DNA-directed RNA polymerase II subunit RPB11	ko01100 Metabolic pathways;ko00230 Purine metabolism;ko00240 Pyrimidine metabolism;ko03020 RNA polymerase;ko05016 Huntington's disease;ko05169 Epstein-Barr virus infection
AHME_07796	ko:K17605	PPP2R4	serine/threonine-protein phosphatase 2A activator	ko04931 Insulin resistance
AHME_04470	ko:K14152	HIS4	phosphoribosyl-ATP pyrophosphohydrolase / phosphoribosyl-AMP cyclohydrolase / histidinol dehydrogenase [EC:3.6.1.31 3.5.4.19 1.1.1.23]	ko01100 Metabolic pathways;ko01110 Biosynthesis of secondary metabolites;ko01230 Biosynthesis of amino acids;ko00340 Histidine metabolism
AHME_12540	ko:K02892	RP-L23	large subunit ribosomal protein L23	ko03010 Ribosome
AHME_08137	ko:K12855	PRPF6	pre-mRNA-processing factor 6	ko03040 Spliceosome
AHME_02707	ko:K01814	hisA	phosphoribosylformimino-5-aminoimidazole carboxamide ribotide isomerase [EC:5.3.1.16]	ko01100 Metabolic pathways;ko01110 Biosynthesis of secondary metabolites;ko01230 Biosynthesis of amino acids;ko00340 Histidine metabolism
AHME_06803	ko:K06678	YCG1	condensin complex subunit 3	ko04111 Cell cycle - yeast
AHME_00284	ko:K12878	THOC1	THO complex subunit 1	ko03040 Spliceosome;ko03013 RNA transport
AHME_07096	ko:K05692	ACTB_G1	actin beta/gamma 1	ko04015 Rap1 signaling pathway;ko04390 Hippo signaling pathway;ko04391 Hippo signaling pathway - fly;ko04145 Phagosome;ko04210 Apoptosis;ko04510 Focal adhesion;ko04520 Adherens junction;ko04530 Tight junction;ko04810 Regulation of actin cytoskeleton;ko04611 Platelet activation;ko04670 Leukocyte transendothelial migration;ko04921 Oxytocin signaling pathway;ko04919 Thyroid hormone signaling pathway…
AHME_05897	ko:K11093	SNRP70	U1 small nuclear ribonucleoprotein 70kDa	ko03040 Spliceosome
AHME_03952	ko:K01785	galM	aldose 1-epimerase [EC:5.1.3.3]	ko01100 Metabolic pathways;ko01110 Biosynthesis of secondary metabolites;ko01120 Microbial metabolism in diverse environments;ko01130 Biosynthesis of antibiotics;ko00010 Glycolysis / Gluconeogenesis;ko00052 Galactose metabolism
AHME_03752	ko:K04482	RAD51	DNA repair protein RAD51	ko03440 Homologous recombination;ko03460 Fanconi anemia pathway;ko05200 Pathways in cancer;ko05212 Pancreatic cancer
AHME_04555	ko:K12897	TRA2	transformer-2 protein	ko03040 Spliceosome
AHME_07841	ko:K14455	GOT2	aspartate aminotransferase, mitochondrial [EC:2.6.1.1]	ko01100 Metabolic pathways;ko01110 Biosynthesis of secondary metabolites;ko01120 Microbial metabolism in diverse environments;ko01130 Biosynthesis of antibiotics;ko01200 Carbon metabolism;ko01210 2-Oxocarboxylic acid metabolism;ko01230 Biosynthesis of amino acids;ko00710 Carbon fixation in photosynthetic organisms;ko00250 Alanine, aspartate and glutamate metabolism;ko00270 Cysteine and methionine…
AHME_02884	ko:K02952	RP-S13	small subunit ribosomal protein S13	ko03010 Ribosome
AHME_00474	ko:K03099	SOS	son of sevenless	ko04014 Ras signaling pathway;ko04010 MAPK signaling pathway;ko04013 MAPK signaling pathway - fly;ko04012 ErbB signaling pathway;ko04630 Jak-STAT signaling pathway;ko04068 FoxO signaling pathway;ko04072 Phospholipase D signaling pathway;ko04151 PI3K-Akt signaling pathway;ko04150 mTOR signaling pathway;ko04510 Focal adhesion;ko04540 Gap junction;ko04810 Regulation of actin cytoskeleton;ko04650 Nat…
AHME_00302	ko:K08139	HXT	MFS transporter, SP family, sugar:H+ symporter	ko04113 Meiosis - yeast
AHME_10028	ko:K05290	PIGK	phosphatidylinositol glycan, class K [EC:2.6.-.-]	ko01100 Metabolic pathways;ko00563 Glycosylphosphatidylinositol (GPI)-anchor biosynthesis
AHME_13146	ko:K02213	CDC6	cell division control protein 6	ko04110 Cell cycle;ko04111 Cell cycle - yeast;ko04113 Meiosis - yeast
AHME_12111	ko:K09829	ERG2	C-8 sterol isomerase [EC:5.-.-.-]	ko01100 Metabolic pathways;ko01130 Biosynthesis of antibiotics;ko00100 Steroid biosynthesis
AHME_03862	ko:K03032	PSMD1	26S proteasome regulatory subunit N2	ko03050 Proteasome;ko05169 Epstein-Barr virus infection
AHME_06993	ko:K00968	PCYT1	choline-phosphate cytidylyltransferase [EC:2.7.7.15]	ko01100 Metabolic pathways;ko00564 Glycerophospholipid metabolism;ko00440 Phosphonate and phosphinate metabolism;ko05231 Choline metabolism in cancer
AHME_04715	ko:K10586	BIRC6	baculoviral IAP repeat-containing protein 6 (apollon) [EC:2.3.2.23]	ko04120 Ubiquitin mediated proteolysis;ko04214 Apoptosis - fly;ko04215 Apoptosis - multiple species
AHME_12370	ko:K13082	DFR	bifunctional dihydroflavonol 4-reductase/flavanone 4-reductase [EC:1.1.1.219 1.1.1.234]	ko01100 Metabolic pathways;ko01110 Biosynthesis of secondary metabolites;ko00941 Flavonoid biosynthesis
AHME_02142	ko:K00844	HK	hexokinase [EC:2.7.1.1]	ko01100 Metabolic pathways;ko01110 Biosynthesis of secondary metabolites;ko01120 Microbial metabolism in diverse environments;ko01130 Biosynthesis of antibiotics;ko01200 Carbon metabolism;ko00010 Glycolysis / Gluconeogenesis;ko00051 Fructose and mannose metabolism;ko00052 Galactose metabolism;ko00500 Starch and sucrose metabolism;ko00520 Amino sugar and nucleotide sugar metabolism;ko00521 Strepto…
AHME_02947	ko:K14554	UTP21	U3 small nucleolar RNA-associated protein 21	ko03008 Ribosome biogenesis in eukaryotes
AHME_02248	ko:K00761	upp	uracil phosphoribosyltransferase [EC:2.4.2.9]	ko01100 Metabolic pathways;ko00240 Pyrimidine metabolism
AHME_02541	ko:K02728	PSMA4	20S proteasome subunit alpha 3 [EC:3.4.25.1]	ko03050 Proteasome
AHME_13118	ko:K03238	EIF2S2	translation initiation factor 2 subunit 2	ko03013 RNA transport
AHME_07359	ko:K02949	RP-S11e	small subunit ribosomal protein S11e	ko03010 Ribosome
AHME_10397	ko:K10844	ERCC2	DNA excision repair protein ERCC-2 [EC:3.6.4.12]	ko03022 Basal transcription factors;ko03420 Nucleotide excision repair
AHME_02769	ko:K00641	metX	homoserine O-acetyltransferase [EC:2.3.1.31]	ko01100 Metabolic pathways;ko01130 Biosynthesis of antibiotics;ko00270 Cysteine and methionine metabolism
AHME_12864	ko:K14007	SEC24	protein transport protein SEC24	ko04141 Protein processing in endoplasmic reticulum
AHME_09302	ko:K03061	PSMC2	26S proteasome regulatory subunit T1	ko03050 Proteasome;ko05169 Epstein-Barr virus infection
AHME_03651	ko:K00864	glpK	glycerol kinase [EC:2.7.1.30]	ko01100 Metabolic pathways;ko00561 Glycerolipid metabolism;ko03320 PPAR signaling pathway;ko04626 Plant-pathogen interaction
AHME_13872	ko:K13577	SLC25A10	solute carrier family 25 (mitochondrial dicarboxylate transporter), member 10	ko04964 Proximal tubule bicarbonate reclamation
AHME_01561	ko:K11826	AP2M1	AP-2 complex subunit mu-1	ko04144 Endocytosis;ko04961 Endocrine and other factor-regulated calcium reabsorption;ko04721 Synaptic vesicle cycle;ko05016 Huntington's disease
AHME_04898	ko:K00290	LYS1	saccharopine dehydrogenase (NAD+, L-lysine forming) [EC:1.5.1.7]	ko01100 Metabolic pathways;ko01110 Biosynthesis of secondary metabolites;ko01130 Biosynthesis of antibiotics;ko01230 Biosynthesis of amino acids;ko00300 Lysine biosynthesis;ko00310 Lysine degradation
AHME_06790	ko:K12412	MCM1	pheromone receptor transcription factor	ko04011 MAPK signaling pathway - yeast;ko04111 Cell cycle - yeast
AHME_08967	ko:K06269	PPP1C	serine/threonine-protein phosphatase PP1 catalytic subunit [EC:3.1.3.16]	ko03015 mRNA surveillance pathway;ko04390 Hippo signaling pathway;ko04024 cAMP signaling pathway;ko04022 cGMP-PKG signaling pathway;ko04113 Meiosis - yeast;ko04114 Oocyte meiosis;ko04218 Cellular senescence;ko04510 Focal adhesion;ko04810 Regulation of actin cytoskeleton;ko04611 Platelet activation;ko04910 Insulin signaling pathway;ko04921 Oxytocin signaling pathway;ko04261 Adrenergic signaling in…
AHME_11708	ko:K12854	SNRNP200	pre-mRNA-splicing helicase BRR2 [EC:3.6.4.13]	ko03040 Spliceosome
AHME_04876	ko:K00627	DLAT	pyruvate dehydrogenase E2 component (dihydrolipoamide acetyltransferase) [EC:2.3.1.12]	ko01100 Metabolic pathways;ko01110 Biosynthesis of secondary metabolites;ko01120 Microbial metabolism in diverse environments;ko01130 Biosynthesis of antibiotics;ko01200 Carbon metabolism;ko00010 Glycolysis / Gluconeogenesis;ko00020 Citrate cycle (TCA cycle);ko00620 Pyruvate metabolism
AHME_04322	ko:K03861	PIGP	phosphatidylinositol glycan, class P	ko01100 Metabolic pathways;ko00563 Glycosylphosphatidylinositol (GPI)-anchor biosynthesis
AHME_00666	ko:K10592	HUWE1	E3 ubiquitin-protein ligase HUWE1 [EC:2.3.2.26]	ko04120 Ubiquitin mediated proteolysis
AHME_01558	ko:K14018	PLAA	phospholipase A-2-activating protein	ko04141 Protein processing in endoplasmic reticulum
AHME_07966	ko:K01883	CARS	cysteinyl-tRNA synthetase [EC:6.1.1.16]	ko00970 Aminoacyl-tRNA biosynthesis
AHME_05780	ko:K02269	COX7	cytochrome c oxidase subunit 7	ko01100 Metabolic pathways;ko00190 Oxidative phosphorylation
AHME_07790	ko:K14328	UPF3	regulator of nonsense transcripts 3	ko03013 RNA transport;ko03015 mRNA surveillance pathway
AHME_07957	ko:K07750	MESO1	methylsterol monooxygenase [EC:1.14.18.9]	ko01100 Metabolic pathways;ko01130 Biosynthesis of antibiotics;ko00100 Steroid biosynthesis
AHME_04795	ko:K01711	gmd	GDPmannose 4,6-dehydratase [EC:4.2.1.47]	ko01100 Metabolic pathways;ko00051 Fructose and mannose metabolism;ko00520 Amino sugar and nucleotide sugar metabolism
AHME_06579	ko:K11251	H2A	histone H2A	ko04217 Necroptosis;ko05322 Systemic lupus erythematosus;ko05034 Alcoholism
AHME_06514	ko:K11137	TELO2	telomere length regulation protein	ko03460 Fanconi anemia pathway;ko04150 mTOR signaling pathway
AHME_04699	ko:K12161	URM1	ubiquitin related modifier 1	ko04122 Sulfur relay system
AHME_00531	ko:K12585	DIS3	exosome complex exonuclease DIS3/RRP44 [EC:3.1.13.-]	ko03018 RNA degradation
AHME_04043	ko:K14647	vpr	minor extracellular serine protease Vpr [EC:3.4.21.-]	ko02024 Quorum sensing
AHME_12899	ko:K03355	APC8	anaphase-promoting complex subunit 8	ko04120 Ubiquitin mediated proteolysis;ko04110 Cell cycle;ko04111 Cell cycle - yeast;ko04113 Meiosis - yeast;ko04114 Oocyte meiosis;ko04914 Progesterone-mediated oocyte maturation;ko05166 HTLV-I infection
AHME_09448	ko:K01880	GARS	glycyl-tRNA synthetase [EC:6.1.1.14]	ko00970 Aminoacyl-tRNA biosynthesis
AHME_01325	ko:K00999	CDIPT	CDP-diacylglycerol--inositol 3-phosphatidyltransferase [EC:2.7.8.11]	ko01100 Metabolic pathways;ko00562 Inositol phosphate metabolism;ko00564 Glycerophospholipid metabolism;ko04070 Phosphatidylinositol signaling system
AHME_05261	ko:K10956	SEC61A	protein transport protein SEC61 subunit alpha	ko03060 Protein export;ko04141 Protein processing in endoplasmic reticulum;ko04145 Phagosome;ko05110 Vibrio cholerae infection
AHME_01355	ko:K03063	PSMC4	26S proteasome regulatory subunit T3	ko03050 Proteasome;ko05169 Epstein-Barr virus infection
AHME_10738	ko:K01893	NARS	asparaginyl-tRNA synthetase [EC:6.1.1.22]	ko00970 Aminoacyl-tRNA biosynthesis
AHME_01399	ko:K04718	SPHK	sphingosine kinase [EC:2.7.1.91]	ko01100 Metabolic pathways;ko00600 Sphingolipid metabolism;ko04370 VEGF signaling pathway;ko04371 Apelin signaling pathway;ko04020 Calcium signaling pathway;ko04072 Phospholipase D signaling pathway;ko04071 Sphingolipid signaling pathway;ko04666 Fc gamma R-mediated phagocytosis;ko05152 Tuberculosis
AHME_06594	ko:K01455	E3.5.1.49	formamidase [EC:3.5.1.49]	ko01200 Carbon metabolism;ko00630 Glyoxylate and dicarboxylate metabolism;ko00910 Nitrogen metabolism;ko00460 Cyanoamino acid metabolism
AHME_08749	ko:K08734	MLH1	DNA mismatch repair protein MLH1	ko03430 Mismatch repair;ko03460 Fanconi anemia pathway;ko05200 Pathways in cancer;ko05210 Colorectal cancer;ko05226 Gastric cancer;ko05213 Endometrial cancer;ko01524 Platinum drug resistance
AHME_06640	ko:K01754	E4.3.1.19	threonine dehydratase [EC:4.3.1.19]	ko01100 Metabolic pathways;ko01110 Biosynthesis of secondary metabolites;ko01130 Biosynthesis of antibiotics;ko01200 Carbon metabolism;ko01230 Biosynthesis of amino acids;ko00260 Glycine, serine and threonine metabolism;ko00290 Valine, leucine and isoleucine biosynthesis
AHME_12402	ko:K17900	ATG15	lipase ATG15 [EC:3.1.1.3]	ko01100 Metabolic pathways;ko00561 Glycerolipid metabolism;ko04138 Autophagy - yeast
AHME_08067	ko:K12404	GGA	ADP-ribosylation factor-binding protein GGA	ko04142 Lysosome
AHME_01008	ko:K12818	DHX8	ATP-dependent RNA helicase DHX8/PRP22 [EC:3.6.4.13]	ko03040 Spliceosome
AHME_06303	ko:K01206	FUCA	alpha-L-fucosidase [EC:3.2.1.51]	ko00511 Other glycan degradation
AHME_08021	ko:K02736	PSMB4	20S proteasome subunit beta 7 [EC:3.4.25.1]	ko03050 Proteasome
AHME_13061	ko:K00237	SDHD	succinate dehydrogenase (ubiquinone) membrane anchor subunit	ko01100 Metabolic pathways;ko01110 Biosynthesis of secondary metabolites;ko01120 Microbial metabolism in diverse environments;ko01130 Biosynthesis of antibiotics;ko01200 Carbon metabolism;ko00020 Citrate cycle (TCA cycle);ko00190 Oxidative phosphorylation;ko05010 Alzheimer's disease;ko05012 Parkinson's disease;ko05016 Huntington's disease;ko04932 Non-alcoholic fatty liver disease (NAFLD)
AHME_01877	ko:K10575	UBE2G1	ubiquitin-conjugating enzyme E2 G1 [EC:2.3.2.23]	ko04141 Protein processing in endoplasmic reticulum;ko04120 Ubiquitin mediated proteolysis;ko05012 Parkinson's disease
AHME_10565	ko:K02938	RP-L8e	large subunit ribosomal protein L8e	ko03010 Ribosome
AHME_06813	ko:K02365	ESP1	separase [EC:3.4.22.49]	ko04110 Cell cycle;ko04111 Cell cycle - yeast;ko04113 Meiosis - yeast;ko04114 Oocyte meiosis
AHME_01454	ko:K01027	OXCT	3-oxoacid CoA-transferase [EC:2.8.3.5]	ko00650 Butanoate metabolism;ko00072 Synthesis and degradation of ketone bodies;ko00280 Valine, leucine and isoleucine degradation
AHME_02119	ko:K06653	PHO81	CDK inhibitor PHO81	ko04111 Cell cycle - yeast
AHME_04054	ko:K01045	PON	arylesterase / paraoxonase [EC:3.1.1.2 3.1.8.1]	ko01120 Microbial metabolism in diverse environments
AHME_04658	ko:K11866	STAMBP	STAM-binding protein [EC:3.4.19.12]	ko04144 Endocytosis
AHME_04823	ko:K14407	CSTF2	cleavage stimulation factor subunit 2	ko03015 mRNA surveillance pathway
AHME_08297	ko:K02153	ATPeV0E	V-type H+-transporting ATPase subunit e	ko01100 Metabolic pathways;ko00190 Oxidative phosphorylation;ko04145 Phagosome;ko04966 Collecting duct acid secretion;ko04721 Synaptic vesicle cycle;ko05323 Rheumatoid arthritis;ko05110 Vibrio cholerae infection;ko05120 Epithelial cell signaling in Helicobacter pylori infection
AHME_06070	ko:K03845	ALG3	alpha-1,3-mannosyltransferase [EC:2.4.1.258]	ko01100 Metabolic pathways;ko00510 N-Glycan biosynthesis;ko00513 Various types of N-glycan biosynthesis
AHME_08803	ko:K17818	ARD1	D-arabinitol dehydrogenase (NADP+) [EC:1.1.1.287]	ko01100 Metabolic pathways;ko00040 Pentose and glucuronate interconversions
AHME_01846	ko:K00275	pdxH	pyridoxamine 5'-phosphate oxidase [EC:1.4.3.5]	ko01100 Metabolic pathways;ko01120 Microbial metabolism in diverse environments;ko00750 Vitamin B6 metabolism
AHME_00673	ko:K03511	POLK	DNA polymerase kappa [EC:2.7.7.7]	ko03460 Fanconi anemia pathway;ko05200 Pathways in cancer;ko05202 Transcriptional misregulation in cancer;ko05210 Colorectal cancer;ko05212 Pancreatic cancer;ko05225 Hepatocellular carcinoma;ko05226 Gastric cancer;ko05214 Glioma;ko05216 Thyroid cancer;ko05220 Chronic myeloid leukemia;ko05217 Basal cell carcinoma;ko05218 Melanoma;ko05213 Endometrial cancer;ko05224 Breast cancer;ko05222 Small cell …
AHME_09041	ko:K03065	PSMC3	26S proteasome regulatory subunit T5	ko03050 Proteasome;ko05169 Epstein-Barr virus infection
AHME_00870	ko:K05349	bglX	beta-glucosidase [EC:3.2.1.21]	ko01100 Metabolic pathways;ko01110 Biosynthesis of secondary metabolites;ko00500 Starch and sucrose metabolism;ko00460 Cyanoamino acid metabolism;ko00940 Phenylpropanoid biosynthesis
AHME_01362	ko:K12669	OST3	oligosaccharyltransferase complex subunit gamma	ko01100 Metabolic pathways;ko00510 N-Glycan biosynthesis;ko00513 Various types of N-glycan biosynthesis;ko04141 Protein processing in endoplasmic reticulum
AHME_00465	ko:K00133	asd	aspartate-semialdehyde dehydrogenase [EC:1.2.1.11]	ko01100 Metabolic pathways;ko01110 Biosynthesis of secondary metabolites;ko01120 Microbial metabolism in diverse environments;ko01130 Biosynthesis of antibiotics;ko01210 2-Oxocarboxylic acid metabolism;ko01230 Biosynthesis of amino acids;ko00260 Glycine, serine and threonine metabolism;ko00270 Cysteine and methionine metabolism;ko00300 Lysine biosynthesis;ko00261 Monobactam biosynthesis
AHME_05455	ko:K04393	CDC42	cell division control protein 42	ko04014 Ras signaling pathway;ko04015 Rap1 signaling pathway;ko04010 MAPK signaling pathway;ko04011 MAPK signaling pathway - yeast;ko04370 VEGF signaling pathway;ko04144 Endocytosis;ko04510 Focal adhesion;ko04520 Adherens junction;ko04530 Tight junction;ko04810 Regulation of actin cytoskeleton;ko04660 T cell receptor signaling pathway;ko04666 Fc gamma R-mediated phagocytosis;ko04670 Leukocyte tra…
AHME_10278	ko:K01520	dut	dUTP pyrophosphatase [EC:3.6.1.23]	ko01100 Metabolic pathways;ko00240 Pyrimidine metabolism
AHME_08045	ko:K01210	E3.2.1.58	glucan 1,3-beta-glucosidase [EC:3.2.1.58]	ko00500 Starch and sucrose metabolism
AHME_00379	ko:K08963	mtnA	methylthioribose-1-phosphate isomerase [EC:5.3.1.23]	ko01100 Metabolic pathways;ko00270 Cysteine and methionine metabolism
AHME_03544	ko:K09829	ERG2	C-8 sterol isomerase [EC:5.-.-.-]	ko01100 Metabolic pathways;ko01130 Biosynthesis of antibiotics;ko00100 Steroid biosynthesis
AHME_12997	ko:K14338	cypD_E	cytochrome P450 / NADPH-cytochrome P450 reductase [EC:1.14.14.1 1.6.2.4]	ko01120 Microbial metabolism in diverse environments;ko00071 Fatty acid degradation;ko00380 Tryptophan metabolism;ko00627 Aminobenzoate degradation
AHME_08995	ko:K11827	AP2S1	AP-2 complex subunit sigma-1	ko04144 Endocytosis;ko04961 Endocrine and other factor-regulated calcium reabsorption;ko04721 Synaptic vesicle cycle;ko05016 Huntington's disease
AHME_08307	ko:K02931	RP-L5	large subunit ribosomal protein L5	ko03010 Ribosome
AHME_05666	ko:K01687	ilvD	dihydroxy-acid dehydratase [EC:4.2.1.9]	ko01100 Metabolic pathways;ko01110 Biosynthesis of secondary metabolites;ko01130 Biosynthesis of antibiotics;ko01210 2-Oxocarboxylic acid metabolism;ko01230 Biosynthesis of amino acids;ko00290 Valine, leucine and isoleucine biosynthesis;ko00770 Pantothenate and CoA biosynthesis
AHME_07431	ko:K01663	HIS7	glutamine amidotransferase / cyclase [EC:2.4.2.- 4.1.3.-]	ko01100 Metabolic pathways;ko01110 Biosynthesis of secondary metabolites;ko01230 Biosynthesis of amino acids;ko00340 Histidine metabolism
AHME_06211	ko:K01672	CA	carbonic anhydrase [EC:4.2.1.1]	ko00910 Nitrogen metabolism
AHME_00864	ko:K08342	ATG4	cysteine protease ATG4 [EC:3.4.22.-]	ko04140 Autophagy - animal;ko04138 Autophagy - yeast;ko04136 Autophagy - other
AHME_04311	ko:K02146	ATPeV0D	V-type H+-transporting ATPase subunit d	ko01100 Metabolic pathways;ko00190 Oxidative phosphorylation;ko04145 Phagosome;ko04142 Lysosome;ko04966 Collecting duct acid secretion;ko04721 Synaptic vesicle cycle;ko05203 Viral carcinogenesis;ko05323 Rheumatoid arthritis;ko05110 Vibrio cholerae infection;ko05120 Epithelial cell signaling in Helicobacter pylori infection;ko05152 Tuberculosis
AHME_07398	ko:K02151	ATPeV1F	V-type H+-transporting ATPase subunit F	ko01100 Metabolic pathways;ko00190 Oxidative phosphorylation;ko04150 mTOR signaling pathway;ko04145 Phagosome;ko04966 Collecting duct acid secretion;ko04721 Synaptic vesicle cycle;ko05323 Rheumatoid arthritis;ko05110 Vibrio cholerae infection;ko05120 Epithelial cell signaling in Helicobacter pylori infection
AHME_02369	ko:K03011	RPB3	DNA-directed RNA polymerase II subunit RPB3	ko01100 Metabolic pathways;ko00230 Purine metabolism;ko00240 Pyrimidine metabolism;ko03020 RNA polymerase;ko05016 Huntington's disease;ko05169 Epstein-Barr virus infection
AHME_07821	ko:K00281	GLDC	glycine dehydrogenase [EC:1.4.4.2]	ko01100 Metabolic pathways;ko01110 Biosynthesis of secondary metabolites;ko01130 Biosynthesis of antibiotics;ko01200 Carbon metabolism;ko00630 Glyoxylate and dicarboxylate metabolism;ko00260 Glycine, serine and threonine metabolism
AHME_07327	ko:K01426	E3.5.1.4	amidase [EC:3.5.1.4]	ko01120 Microbial metabolism in diverse environments;ko00330 Arginine and proline metabolism;ko00360 Phenylalanine metabolism;ko00380 Tryptophan metabolism;ko00627 Aminobenzoate degradation;ko00643 Styrene degradation
AHME_03569	ko:K13113	UBL5	ubiquitin-like protein 5	ko04212 Longevity regulating pathway - worm
AHME_12226	ko:K01785	galM	aldose 1-epimerase [EC:5.1.3.3]	ko01100 Metabolic pathways;ko01110 Biosynthesis of secondary metabolites;ko01120 Microbial metabolism in diverse environments;ko01130 Biosynthesis of antibiotics;ko00010 Glycolysis / Gluconeogenesis;ko00052 Galactose metabolism
AHME_04284	ko:K02321	POLA2	DNA polymerase alpha subunit B	ko01100 Metabolic pathways;ko00230 Purine metabolism;ko00240 Pyrimidine metabolism;ko03030 DNA replication
AHME_01420	ko:K15303	AKR7	aflatoxin B1 aldehyde reductase	ko00980 Metabolism of xenobiotics by cytochrome P450
AHME_08119	ko:K03250	EIF3E	translation initiation factor 3 subunit E	ko03013 RNA transport;ko05160 Hepatitis C
AHME_08512	ko:K19355	MAN	mannan endo-1,4-beta-mannosidase [EC:3.2.1.78]	ko00051 Fructose and mannose metabolism
AHME_04815	ko:K11648	SMARCB1	SWI/SNF-related matrix-associated actin-dependent regulator of chromatin subfamily B member 1	ko05225 Hepatocellular carcinoma
AHME_09484	ko:K03122	TFIIA1	transcription initiation factor TFIIA large subunit	ko03022 Basal transcription factors;ko05203 Viral carcinogenesis
AHME_10905	ko:K11096	SNRPD2	small nuclear ribonucleoprotein D2	ko03040 Spliceosome
AHME_00561	ko:K14753	RACK1	guanine nucleotide-binding protein subunit beta-2-like 1 protein	ko05162 Measles
AHME_10958	ko:K02178	BUB1	checkpoint serine/threonine-protein kinase [EC:2.7.11.1]	ko04110 Cell cycle;ko04111 Cell cycle - yeast;ko04113 Meiosis - yeast;ko04114 Oocyte meiosis;ko04914 Progesterone-mediated oocyte maturation
AHME_08357	ko:K12876	RBM8A	RNA-binding protein 8A	ko03040 Spliceosome;ko03013 RNA transport;ko03015 mRNA surveillance pathway
AHME_13680	ko:K03236	EIF1A	translation initiation factor 1A	ko03013 RNA transport
AHME_08550	ko:K14310	NUP205	nuclear pore complex protein Nup205	ko03013 RNA transport
AHME_06493	ko:K02858	ribB	3,4-dihydroxy 2-butanone 4-phosphate synthase [EC:4.1.99.12]	ko01100 Metabolic pathways;ko01110 Biosynthesis of secondary metabolites;ko00740 Riboflavin metabolism
AHME_02251	ko:K01183	E3.2.1.14	chitinase [EC:3.2.1.14]	ko01100 Metabolic pathways;ko00520 Amino sugar and nucleotide sugar metabolism
AHME_06290	ko:K00480	E1.14.13.1	salicylate hydroxylase [EC:1.14.13.1]	ko01100 Metabolic pathways;ko01120 Microbial metabolism in diverse environments;ko01220 Degradation of aromatic compounds;ko00621 Dioxin degradation;ko00626 Naphthalene degradation;ko00624 Polycyclic aromatic hydrocarbon degradation
AHME_10322	ko:K01515	nudF	ADP-ribose pyrophosphatase [EC:3.6.1.13]	ko00230 Purine metabolism
AHME_06903	ko:K03469	rnhA	ribonuclease HI [EC:3.1.26.4]	ko03030 DNA replication
AHME_06796	ko:K02985	RP-S3e	small subunit ribosomal protein S3e	ko03010 Ribosome
AHME_02574	ko:K11863	ATXN3	Ataxin-3 [EC:3.4.22.-]	ko04141 Protein processing in endoplasmic reticulum
AHME_03692	ko:K01900	LSC2	succinyl-CoA synthetase beta subunit [EC:6.2.1.4 6.2.1.5]	ko01100 Metabolic pathways;ko01110 Biosynthesis of secondary metabolites;ko01120 Microbial metabolism in diverse environments;ko01130 Biosynthesis of antibiotics;ko01200 Carbon metabolism;ko00020 Citrate cycle (TCA cycle);ko00640 Propanoate metabolism
AHME_04214	ko:K19765	HSBP1	heat shock factor-binding protein 1	ko04212 Longevity regulating pathway - worm
AHME_02444	ko:K11419	SUV39H	histone-lysine N-methyltransferase SUV39H [EC:2.1.1.43]	ko00310 Lysine degradation
AHME_01021	ko:K02912	RP-L32e	large subunit ribosomal protein L32e	ko03010 Ribosome
AHME_02263	ko:K03142	TFIIH2	transcription initiation factor TFIIH subunit 2	ko03022 Basal transcription factors;ko03420 Nucleotide excision repair;ko05203 Viral carcinogenesis
AHME_06381	ko:K14758	HRR25	casein kinase I homolog HRR25 [EC:2.7.11.1]	ko03008 Ribosome biogenesis in eukaryotes
AHME_00716	ko:K02874	RP-L14	large subunit ribosomal protein L14	ko03010 Ribosome
AHME_01510	ko:K20404	DEPDC5	DEP domain-containing protein 5	ko04150 mTOR signaling pathway
AHME_01502	ko:K03361	CDC4	F-box and WD-40 domain protein CDC4	ko04120 Ubiquitin mediated proteolysis;ko04111 Cell cycle - yeast
AHME_10087	ko:K18334	fucD	L-fuconate dehydratase [EC:4.2.1.68]	ko01120 Microbial metabolism in diverse environments;ko00051 Fructose and mannose metabolism
AHME_00641	ko:K05661	ABCB6	ATP-binding cassette, subfamily B (MDR/TAP), member 6	ko02010 ABC transporters
AHME_00393	ko:K14561	IMP4	U3 small nucleolar ribonucleoprotein protein IMP4	ko03008 Ribosome biogenesis in eukaryotes
AHME_04298	ko:K12813	DHX16	pre-mRNA-splicing factor ATP-dependent RNA helicase DHX16 [EC:3.6.4.13]	ko03040 Spliceosome
AHME_00767	ko:K14309	NUP93	nuclear pore complex protein Nup93	ko03013 RNA transport
AHME_03777	ko:K12199	VTA1	vacuolar protein sorting-associated protein VTA1	ko04144 Endocytosis
AHME_10595	ko:K02730	PSMA6	20S proteasome subunit alpha 1 [EC:3.4.25.1]	ko03050 Proteasome
AHME_05795	ko:K17917	SNX1_2	sorting nexin-1/2	ko04144 Endocytosis
AHME_04091	ko:K02220	CLB1_2	G2/mitotic-specific cyclin 1/2	ko04011 MAPK signaling pathway - yeast;ko04111 Cell cycle - yeast
AHME_10425	ko:K00721	DPM1	dolichol-phosphate mannosyltransferase [EC:2.4.1.83]	ko01100 Metabolic pathways;ko00510 N-Glycan biosynthesis
AHME_09109	ko:K04441	P38	p38 MAP kinase [EC:2.7.11.24]	ko04015 Rap1 signaling pathway;ko04010 MAPK signaling pathway;ko04013 MAPK signaling pathway - fly;ko04011 MAPK signaling pathway - yeast;ko04370 VEGF signaling pathway;ko04668 TNF signaling pathway;ko04068 FoxO signaling pathway;ko04071 Sphingolipid signaling pathway;ko04139 Mitophagy - yeast;ko04218 Cellular senescence;ko04550 Signaling pathways regulating pluripotency of stem cells;ko04611 Pla…
AHME_03622	ko:K08991	MUS81	crossover junction endonuclease MUS81 [EC:3.1.22.-]	ko03440 Homologous recombination;ko03460 Fanconi anemia pathway
AHME_10708	ko:K05864	PPID	peptidyl-prolyl isomerase D [EC:5.2.1.8]	ko04217 Necroptosis;ko04218 Cellular senescence
AHME_07374	ko:K11229	BCK1	mitogen-activated protein kinase kinase kinase [EC:2.7.11.25]	ko04011 MAPK signaling pathway - yeast;ko04139 Mitophagy - yeast
AHME_11056	ko:K00938	E2.7.4.2	phosphomevalonate kinase [EC:2.7.4.2]	ko01100 Metabolic pathways;ko01110 Biosynthesis of secondary metabolites;ko01130 Biosynthesis of antibiotics;ko00900 Terpenoid backbone biosynthesis
AHME_01648	ko:K01485	codA	cytosine deaminase [EC:3.5.4.1]	ko01100 Metabolic pathways;ko00240 Pyrimidine metabolism;ko00330 Arginine and proline metabolism
AHME_00981	ko:K10798	PARP	poly [ADP-ribose] polymerase [EC:2.4.2.30]	ko03410 Base excision repair;ko04210 Apoptosis;ko04214 Apoptosis - fly;ko04217 Necroptosis;ko04212 Longevity regulating pathway - worm
AHME_04652	ko:K01733	thrC	threonine synthase [EC:4.2.3.1]	ko01100 Metabolic pathways;ko01110 Biosynthesis of secondary metabolites;ko01120 Microbial metabolism in diverse environments;ko01230 Biosynthesis of amino acids;ko00260 Glycine, serine and threonine metabolism;ko00750 Vitamin B6 metabolism
AHME_12343	ko:K01279	TPP1	tripeptidyl-peptidase I [EC:3.4.14.9]	ko04142 Lysosome
AHME_05337	ko:K01052	LIPA	lysosomal acid lipase/cholesteryl ester hydrolase [EC:3.1.1.13]	ko00100 Steroid biosynthesis;ko04142 Lysosome
AHME_10311	ko:K11121	SIR2	NAD-dependent histone deacetylase SIR2 [EC:3.5.1.-]	ko01100 Metabolic pathways;ko00760 Nicotinate and nicotinamide metabolism;ko04213 Longevity regulating pathway - multiple species
AHME_03744	ko:K12948	SPCS3	signal peptidase complex subunit 3 [EC:3.4.-.-]	ko03060 Protein export
AHME_10155	ko:K15528	FAAH	fatty acid amide hydrolase [EC:3.5.1.99]	ko04723 Retrograde endocannabinoid signaling
AHME_09306	ko:K13800	CMPK1	UMP-CMP kinase [EC:2.7.4.- 2.7.4.14]	ko01100 Metabolic pathways;ko00240 Pyrimidine metabolism
AHME_01531	ko:K05605	HIBCH	3-hydroxyisobutyryl-CoA hydrolase [EC:3.1.2.4]	ko01100 Metabolic pathways;ko01200 Carbon metabolism;ko00640 Propanoate metabolism;ko00280 Valine, leucine and isoleucine degradation;ko00410 beta-Alanine metabolism
AHME_02911	ko:K04499	RUVBL1	RuvB-like protein 1 (pontin 52)	ko04310 Wnt signaling pathway
AHME_11694	ko:K20813	TDG	thymine-DNA glycosylase [EC:3.2.2.29]	ko03410 Base excision repair
AHME_04255	ko:K04802	PCNA	proliferating cell nuclear antigen	ko03030 DNA replication;ko03410 Base excision repair;ko03420 Nucleotide excision repair;ko03430 Mismatch repair;ko04110 Cell cycle;ko04530 Tight junction;ko05166 HTLV-I infection;ko05161 Hepatitis B
AHME_02527	ko:K01597	MVD	diphosphomevalonate decarboxylase [EC:4.1.1.33]	ko01100 Metabolic pathways;ko01110 Biosynthesis of secondary metabolites;ko01130 Biosynthesis of antibiotics;ko00900 Terpenoid backbone biosynthesis
AHME_00705	ko:K14327	UPF2	regulator of nonsense transcripts 2	ko03013 RNA transport;ko03015 mRNA surveillance pathway
AHME_09414	ko:K00235	SDHB	succinate dehydrogenase (ubiquinone) iron-sulfur subunit [EC:1.3.5.1]	ko01100 Metabolic pathways;ko01110 Biosynthesis of secondary metabolites;ko01120 Microbial metabolism in diverse environments;ko01130 Biosynthesis of antibiotics;ko01200 Carbon metabolism;ko00020 Citrate cycle (TCA cycle);ko00190 Oxidative phosphorylation;ko05010 Alzheimer's disease;ko05012 Parkinson's disease;ko05016 Huntington's disease;ko04932 Non-alcoholic fatty liver disease (NAFLD)
AHME_08434	ko:K17728	CYP4F8	cytochrome P450 family 4 subfamily F polypeptide 8 [EC:1.14.14.1]	ko01100 Metabolic pathways;ko00590 Arachidonic acid metabolism
AHME_08226	ko:K02607	ORC5	origin recognition complex subunit 5	ko04110 Cell cycle;ko04111 Cell cycle - yeast;ko04113 Meiosis - yeast
AHME_11034	ko:K14284	NXF	nuclear RNA export factor	ko03013 RNA transport;ko03015 mRNA surveillance pathway;ko03008 Ribosome biogenesis in eukaryotes;ko05164 Influenza A;ko05168 Herpes simplex infection
AHME_02008	ko:K14290	XPO1	exportin-1	ko03013 RNA transport;ko03008 Ribosome biogenesis in eukaryotes;ko04013 MAPK signaling pathway - fly;ko05166 HTLV-I infection;ko05164 Influenza A;ko05169 Epstein-Barr virus infection
AHME_00658	ko:K01074	PPT	palmitoyl-protein thioesterase [EC:3.1.2.22]	ko01100 Metabolic pathways;ko01212 Fatty acid metabolism;ko00062 Fatty acid elongation;ko04142 Lysosome
AHME_07959	ko:K17069	MET17	O-acetylhomoserine/O-acetylserine sulfhydrylase [EC:2.5.1.49 2.5.1.47]	ko01100 Metabolic pathways;ko01110 Biosynthesis of secondary metabolites;ko01120 Microbial metabolism in diverse environments;ko01130 Biosynthesis of antibiotics;ko01200 Carbon metabolism;ko01230 Biosynthesis of amino acids;ko00920 Sulfur metabolism;ko00270 Cysteine and methionine metabolism
AHME_01805	ko:K00074	paaH	3-hydroxybutyryl-CoA dehydrogenase [EC:1.1.1.157]	ko01100 Metabolic pathways;ko01120 Microbial metabolism in diverse environments;ko00650 Butanoate metabolism;ko00360 Phenylalanine metabolism;ko00362 Benzoate degradation
AHME_03247	ko:K11718	HUGT	UDP-glucose:glycoprotein glucosyltransferase [EC:2.4.1.-]	ko04141 Protein processing in endoplasmic reticulum
AHME_04828	ko:K02957	RP-S15Ae	small subunit ribosomal protein S15Ae	ko03010 Ribosome
AHME_11304	ko:K01956	carA	carbamoyl-phosphate synthase small subunit [EC:6.3.5.5]	ko01100 Metabolic pathways;ko00240 Pyrimidine metabolism;ko00250 Alanine, aspartate and glutamate metabolism
AHME_05907	ko:K12397	AP3B	AP-3 complex subunit beta	ko04142 Lysosome
AHME_00915	ko:K13728	MAD2L2	mitotic spindle assembly checkpoint protein MAD2B	ko04110 Cell cycle;ko04114 Oocyte meiosis;ko04914 Progesterone-mediated oocyte maturation;ko05131 Shigellosis;ko05100 Bacterial invasion of epithelial cells
AHME_09652	ko:K12618	XRN1	5'-3' exoribonuclease 1 [EC:3.1.13.-]	ko03008 Ribosome biogenesis in eukaryotes;ko03018 RNA degradation
AHME_04496	ko:K02727	PSMA3	20S proteasome subunit alpha 7 [EC:3.4.25.1]	ko03050 Proteasome
AHME_11207	ko:K13431	SRPR	signal recognition particle receptor subunit alpha	ko03060 Protein export
AHME_09199	ko:K12848	SNU23	U4/U6.U5 tri-snRNP component SNU23	ko03040 Spliceosome
AHME_03685	ko:K10847	XPA	DNA-repair protein complementing XP-A cells	ko03420 Nucleotide excision repair;ko01524 Platinum drug resistance
AHME_04680	ko:K00654	SPT	serine palmitoyltransferase [EC:2.3.1.50]	ko01100 Metabolic pathways;ko00600 Sphingolipid metabolism;ko04071 Sphingolipid signaling pathway;ko04138 Autophagy - yeast
AHME_13082	ko:K03350	APC3	anaphase-promoting complex subunit 3	ko04120 Ubiquitin mediated proteolysis;ko04110 Cell cycle;ko04111 Cell cycle - yeast;ko04113 Meiosis - yeast;ko04114 Oocyte meiosis;ko04914 Progesterone-mediated oocyte maturation;ko05166 HTLV-I infection
AHME_01939	ko:K03233	EEF1G	elongation factor 1-gamma	ko05134 Legionellosis
AHME_04833	ko:K01875	SARS	seryl-tRNA synthetase [EC:6.1.1.11]	ko00970 Aminoacyl-tRNA biosynthesis
AHME_02956	ko:K00601	E2.1.2.2	phosphoribosylglycinamide formyltransferase [EC:2.1.2.2]	ko01100 Metabolic pathways;ko01110 Biosynthesis of secondary metabolites;ko01130 Biosynthesis of antibiotics;ko00230 Purine metabolism;ko00670 One carbon pool by folate
AHME_05705	ko:K02327	POLD1	DNA polymerase delta subunit 1 [EC:2.7.7.7]	ko01100 Metabolic pathways;ko00230 Purine metabolism;ko00240 Pyrimidine metabolism;ko03030 DNA replication;ko03410 Base excision repair;ko03420 Nucleotide excision repair;ko03430 Mismatch repair;ko03440 Homologous recombination;ko05166 HTLV-I infection
AHME_09898	ko:K00128	ALDH	aldehyde dehydrogenase (NAD+) [EC:1.2.1.3]	ko01100 Metabolic pathways;ko01110 Biosynthesis of secondary metabolites;ko01120 Microbial metabolism in diverse environments;ko01130 Biosynthesis of antibiotics;ko00010 Glycolysis / Gluconeogenesis;ko00053 Ascorbate and aldarate metabolism;ko00620 Pyruvate metabolism;ko00071 Fatty acid degradation;ko00561 Glycerolipid metabolism;ko00280 Valine, leucine and isoleucine degradation;ko00310 Lysine d…
AHME_10085	ko:K02735	PSMB3	20S proteasome subunit beta 3 [EC:3.4.25.1]	ko03050 Proteasome
AHME_02104	ko:K12492	ARFGAP1	ADP-ribosylation factor GTPase-activating protein 1	ko04144 Endocytosis
AHME_00968	ko:K08967	mtnD	1,2-dihydroxy-3-keto-5-methylthiopentene dioxygenase [EC:1.13.11.53 1.13.11.54]	ko01100 Metabolic pathways;ko00270 Cysteine and methionine metabolism
AHME_03588	ko:K01754	E4.3.1.19	threonine dehydratase [EC:4.3.1.19]	ko01100 Metabolic pathways;ko01110 Biosynthesis of secondary metabolites;ko01130 Biosynthesis of antibiotics;ko01200 Carbon metabolism;ko01230 Biosynthesis of amino acids;ko00260 Glycine, serine and threonine metabolism;ko00290 Valine, leucine and isoleucine biosynthesis
AHME_05020	ko:K01183	E3.2.1.14	chitinase [EC:3.2.1.14]	ko01100 Metabolic pathways;ko00520 Amino sugar and nucleotide sugar metabolism
AHME_05986	ko:K02263	COX4	cytochrome c oxidase subunit 4	ko01100 Metabolic pathways;ko00190 Oxidative phosphorylation;ko04260 Cardiac muscle contraction;ko05010 Alzheimer's disease;ko05012 Parkinson's disease;ko05016 Huntington's disease;ko04932 Non-alcoholic fatty liver disease (NAFLD)
AHME_04798	ko:K10573	UBE2A	ubiquitin-conjugating enzyme E2 A [EC:2.3.2.23]	ko04120 Ubiquitin mediated proteolysis
AHME_07874	ko:K20409	WDR59	WD repeat-containing protein 59	ko04150 mTOR signaling pathway
AHME_07346	ko:K18106	GAAA	D-galacturonate reductase [EC:1.1.1.-]	ko01100 Metabolic pathways;ko00040 Pentose and glucuronate interconversions
AHME_05912	ko:K00850	pfkA	6-phosphofructokinase 1 [EC:2.7.1.11]	ko01100 Metabolic pathways;ko01110 Biosynthesis of secondary metabolites;ko01120 Microbial metabolism in diverse environments;ko01130 Biosynthesis of antibiotics;ko01200 Carbon metabolism;ko01230 Biosynthesis of amino acids;ko00010 Glycolysis / Gluconeogenesis;ko00030 Pentose phosphate pathway;ko00051 Fructose and mannose metabolism;ko00052 Galactose metabolism;ko00680 Methane metabolism;ko03018 …
AHME_02640	ko:K04496	CTBP	C-terminal binding protein	ko04310 Wnt signaling pathway;ko04330 Notch signaling pathway;ko05200 Pathways in cancer;ko05220 Chronic myeloid leukemia
AHME_09713	ko:K01697	CBS	cystathionine beta-synthase [EC:4.2.1.22]	ko01100 Metabolic pathways;ko01130 Biosynthesis of antibiotics;ko01230 Biosynthesis of amino acids;ko00260 Glycine, serine and threonine metabolism;ko00270 Cysteine and methionine metabolism
AHME_03903	ko:K10688	UBE2W	ubiquitin-conjugating enzyme E2 W [EC:2.3.2.25]	ko04120 Ubiquitin mediated proteolysis
AHME_02583	ko:K00326	E1.6.2.2	cytochrome-b5 reductase [EC:1.6.2.2]	ko00520 Amino sugar and nucleotide sugar metabolism
AHME_09021	ko:K02684	PRI1	DNA primase small subunit [EC:2.7.7.-]	ko01100 Metabolic pathways;ko00230 Purine metabolism;ko00240 Pyrimidine metabolism;ko03030 DNA replication
AHME_01360	ko:K00720	UGCG	ceramide glucosyltransferase [EC:2.4.1.80]	ko01100 Metabolic pathways;ko00600 Sphingolipid metabolism
AHME_06897	ko:K01259	pip	proline iminopeptidase [EC:3.4.11.5]	ko00330 Arginine and proline metabolism
AHME_06996	ko:K03942	NDUFV1	NADH dehydrogenase (ubiquinone) flavoprotein 1 [EC:1.6.5.3 1.6.99.3]	ko01100 Metabolic pathways;ko00190 Oxidative phosphorylation;ko04723 Retrograde endocannabinoid signaling;ko05010 Alzheimer's disease;ko05012 Parkinson's disease;ko05016 Huntington's disease;ko04932 Non-alcoholic fatty liver disease (NAFLD)
AHME_04045	ko:K03136	TFIIE1	transcription initiation factor TFIIE subunit alpha	ko03022 Basal transcription factors;ko05203 Viral carcinogenesis;ko05169 Epstein-Barr virus infection
AHME_06111	ko:K12604	CNOT1	CCR4-NOT transcription complex subunit 1	ko03018 RNA degradation
AHME_06462	ko:K13993	HSP20	HSP20 family protein	ko04141 Protein processing in endoplasmic reticulum
AHME_06459	ko:K12856	PRPF8	pre-mRNA-processing factor 8	ko03040 Spliceosome
AHME_00491	ko:K00611	OTC	ornithine carbamoyltransferase [EC:2.1.3.3]	ko01100 Metabolic pathways;ko01110 Biosynthesis of secondary metabolites;ko01130 Biosynthesis of antibiotics;ko01230 Biosynthesis of amino acids;ko00220 Arginine biosynthesis
AHME_01894	ko:K07422	CYP2U1	cytochrome P450 family 2 subfamily U polypeptide 1	ko01100 Metabolic pathways;ko00590 Arachidonic acid metabolism
AHME_02567	ko:K01866	YARS	tyrosyl-tRNA synthetase [EC:6.1.1.1]	ko00970 Aminoacyl-tRNA biosynthesis
AHME_01875	ko:K10583	UBE2S	ubiquitin-conjugating enzyme E2 S [EC:2.3.2.23]	ko04120 Ubiquitin mediated proteolysis
AHME_03891	ko:K14574	SDO1	ribosome maturation protein SDO1	ko03008 Ribosome biogenesis in eukaryotes
AHME_14005	ko:K00052	leuB	3-isopropylmalate dehydrogenase [EC:1.1.1.85]	ko01100 Metabolic pathways;ko01110 Biosynthesis of secondary metabolites;ko01210 2-Oxocarboxylic acid metabolism;ko01230 Biosynthesis of amino acids;ko00660 C5-Branched dibasic acid metabolism;ko00290 Valine, leucine and isoleucine biosynthesis
AHME_00736	ko:K01187	malZ	alpha-glucosidase [EC:3.2.1.20]	ko01100 Metabolic pathways;ko00052 Galactose metabolism;ko00500 Starch and sucrose metabolism
AHME_06092	ko:K20179	VPS11	vacuolar protein sorting-associated protein 11	ko04138 Autophagy - yeast
AHME_03959	ko:K14265	Tam1	tryptophan aminotransferase [EC:2.6.1.27]	ko01100 Metabolic pathways;ko00380 Tryptophan metabolism
AHME_13980	ko:K03124	TFIIB	transcription initiation factor TFIIB	ko03022 Basal transcription factors;ko05203 Viral carcinogenesis;ko05169 Epstein-Barr virus infection
AHME_03638	ko:K17066	MOX	alcohol oxidase [EC:1.1.3.13]	ko01100 Metabolic pathways;ko01120 Microbial metabolism in diverse environments;ko01200 Carbon metabolism;ko00680 Methane metabolism
AHME_10098	ko:K00799	GST	glutathione S-transferase [EC:2.5.1.18]	ko00480 Glutathione metabolism;ko00980 Metabolism of xenobiotics by cytochrome P450;ko00982 Drug metabolism - cytochrome P450;ko05200 Pathways in cancer;ko05204 Chemical carcinogenesis;ko05225 Hepatocellular carcinoma;ko05418 Fluid shear stress and atherosclerosis;ko01524 Platinum drug resistance
AHME_11285	ko:K02307	DAM1	DASH complex subunit DAM1	ko04111 Cell cycle - yeast
AHME_05935	ko:K10843	ERCC3	DNA excision repair protein ERCC-3 [EC:3.6.4.12]	ko03022 Basal transcription factors;ko03420 Nucleotide excision repair
AHME_02332	ko:K03178	UBE1	ubiquitin-activating enzyme E1 [EC:6.2.1.45]	ko04120 Ubiquitin mediated proteolysis;ko05012 Parkinson's disease
AHME_03084	ko:K14007	SEC24	protein transport protein SEC24	ko04141 Protein processing in endoplasmic reticulum
AHME_01251	ko:K01835	pgm	phosphoglucomutase [EC:5.4.2.2]	ko01100 Metabolic pathways;ko01110 Biosynthesis of secondary metabolites;ko01120 Microbial metabolism in diverse environments;ko01130 Biosynthesis of antibiotics;ko00010 Glycolysis / Gluconeogenesis;ko00030 Pentose phosphate pathway;ko00052 Galactose metabolism;ko00500 Starch and sucrose metabolism;ko00520 Amino sugar and nucleotide sugar metabolism;ko00230 Purine metabolism;ko00521 Streptomycin …
AHME_03797	ko:K07200	PRKAG	5'-AMP-activated protein kinase, regulatory gamma subunit	ko04371 Apelin signaling pathway;ko04068 FoxO signaling pathway;ko04152 AMPK signaling pathway;ko04530 Tight junction;ko04910 Insulin signaling pathway;ko04922 Glucagon signaling pathway;ko04920 Adipocytokine signaling pathway;ko04921 Oxytocin signaling pathway;ko04211 Longevity regulating pathway;ko04213 Longevity regulating pathway - multiple species;ko04710 Circadian rhythm;ko05410 Hypertrophi…
AHME_01304	ko:K01953	asnB	asparagine synthase (glutamine-hydrolysing) [EC:6.3.5.4]	ko01100 Metabolic pathways;ko01110 Biosynthesis of secondary metabolites;ko00250 Alanine, aspartate and glutamate metabolism
AHME_05415	ko:K02830	HRAD1	cell cycle checkpoint protein [EC:3.1.11.2]	ko04111 Cell cycle - yeast;ko04113 Meiosis - yeast;ko04218 Cellular senescence
AHME_04776	ko:K15428	DUG1	Cys-Gly metallodipeptidase DUG1 [EC:3.4.13.-]	ko01100 Metabolic pathways;ko00480 Glutathione metabolism
AHME_07771	ko:K14319	RANGAP1	Ran GTPase-activating protein 1	ko03013 RNA transport
AHME_12084	ko:K03857	PIGA	phosphatidylinositol glycan, class A [EC:2.4.1.198]	ko01100 Metabolic pathways;ko00563 Glycosylphosphatidylinositol (GPI)-anchor biosynthesis
AHME_12786	ko:K00799	GST	glutathione S-transferase [EC:2.5.1.18]	ko00480 Glutathione metabolism;ko00980 Metabolism of xenobiotics by cytochrome P450;ko00982 Drug metabolism - cytochrome P450;ko05200 Pathways in cancer;ko05204 Chemical carcinogenesis;ko05225 Hepatocellular carcinoma;ko05418 Fluid shear stress and atherosclerosis;ko01524 Platinum drug resistance
AHME_05557	ko:K02929	RP-L44e	large subunit ribosomal protein L44e	ko03010 Ribosome
AHME_08272	ko:K13289	CTSA	cathepsin A (carboxypeptidase C) [EC:3.4.16.5]	ko04142 Lysosome;ko04614 Renin-angiotensin system
AHME_12355	ko:K12831	SF3B4	splicing factor 3B subunit 4	ko03040 Spliceosome
AHME_06944	ko:K08678	UXS1	UDP-glucuronate decarboxylase [EC:4.1.1.35]	ko01100 Metabolic pathways;ko00520 Amino sugar and nucleotide sugar metabolism
AHME_00534	ko:K03959	NDUFB3	NADH dehydrogenase (ubiquinone) 1 beta subcomplex subunit 3	ko01100 Metabolic pathways;ko00190 Oxidative phosphorylation;ko04723 Retrograde endocannabinoid signaling;ko05010 Alzheimer's disease;ko05012 Parkinson's disease;ko05016 Huntington's disease;ko04932 Non-alcoholic fatty liver disease (NAFLD)
AHME_05388	ko:K15371	GDH2	glutamate dehydrogenase [EC:1.4.1.2]	ko01100 Metabolic pathways;ko00910 Nitrogen metabolism;ko00250 Alanine, aspartate and glutamate metabolism;ko00220 Arginine biosynthesis;ko00430 Taurine and hypotaurine metabolism
AHME_10742	ko:K00820	glmS	glucosamine---fructose-6-phosphate aminotransferase (isomerizing) [EC:2.6.1.16]	ko01100 Metabolic pathways;ko01130 Biosynthesis of antibiotics;ko00520 Amino sugar and nucleotide sugar metabolism;ko00250 Alanine, aspartate and glutamate metabolism;ko04931 Insulin resistance
AHME_02298	ko:K01702	LEU1	3-isopropylmalate dehydratase [EC:4.2.1.33]	ko01100 Metabolic pathways;ko01110 Biosynthesis of secondary metabolites;ko01210 2-Oxocarboxylic acid metabolism;ko01230 Biosynthesis of amino acids;ko00290 Valine, leucine and isoleucine biosynthesis
AHME_09926	ko:K08336	ATG12	ubiquitin-like protein ATG12	ko04068 FoxO signaling pathway;ko04140 Autophagy - animal;ko04138 Autophagy - yeast;ko04136 Autophagy - other;ko04621 NOD-like receptor signaling pathway;ko04622 RIG-I-like receptor signaling pathway
AHME_03720	ko:K17890	ATG16L1	autophagy-related protein 16-1	ko04140 Autophagy - animal;ko04138 Autophagy - yeast;ko04136 Autophagy - other;ko04621 NOD-like receptor signaling pathway
AHME_04354	ko:K10747	LIG1	DNA ligase 1 [EC:6.5.1.1 6.5.1.6 6.5.1.7]	ko03030 DNA replication;ko03410 Base excision repair;ko03420 Nucleotide excision repair;ko03430 Mismatch repair
AHME_04475	ko:K02920	RP-L36e	large subunit ribosomal protein L36e	ko03010 Ribosome
AHME_06976	ko:K14293	KPNB1	importin subunit beta-1	ko03013 RNA transport
AHME_02523	ko:K12603	CNOT6	CCR4-NOT transcription complex subunit 6 [EC:3.1.13.4]	ko03018 RNA degradation
AHME_12580	ko:K19668	CBH2	cellulose 1,4-beta-cellobiosidase [EC:3.2.1.91]	ko01100 Metabolic pathways;ko00500 Starch and sucrose metabolism;ko02020 Two-component system
AHME_02862	ko:K01192	E3.2.1.25	beta-mannosidase [EC:3.2.1.25]	ko00511 Other glycan degradation;ko04142 Lysosome
AHME_10091	ko:K11087	SNRPD1	small nuclear ribonucleoprotein D1	ko03040 Spliceosome;ko05322 Systemic lupus erythematosus
AHME_03553	ko:K05916	hmp	nitric oxide dioxygenase [EC:1.14.12.17]	ko05132 Salmonella infection
AHME_01239	ko:K01179	E3.2.1.4	endoglucanase [EC:3.2.1.4]	ko01100 Metabolic pathways;ko00500 Starch and sucrose metabolism
AHME_00604	ko:K01183	E3.2.1.14	chitinase [EC:3.2.1.14]	ko01100 Metabolic pathways;ko00520 Amino sugar and nucleotide sugar metabolism
AHME_05707	ko:K08775	BRCA2	breast cancer 2 susceptibility protein	ko03440 Homologous recombination;ko03460 Fanconi anemia pathway;ko05200 Pathways in cancer;ko05212 Pancreatic cancer;ko05224 Breast cancer
AHME_06042	ko:K01069	gloB	hydroxyacylglutathione hydrolase [EC:3.1.2.6]	ko00620 Pyruvate metabolism
AHME_10071	ko:K01469	OPLAH	5-oxoprolinase (ATP-hydrolysing) [EC:3.5.2.9]	ko00480 Glutathione metabolism
AHME_05079	ko:K01580	E4.1.1.15	glutamate decarboxylase [EC:4.1.1.15]	ko01100 Metabolic pathways;ko01110 Biosynthesis of secondary metabolites;ko01120 Microbial metabolism in diverse environments;ko00650 Butanoate metabolism;ko00250 Alanine, aspartate and glutamate metabolism;ko00410 beta-Alanine metabolism;ko00430 Taurine and hypotaurine metabolism;ko02024 Quorum sensing;ko04727 GABAergic synapse;ko04940 Type I diabetes mellitus
AHME_07222	ko:K09565	PPIF	peptidyl-prolyl isomerase F (cyclophilin D) [EC:5.2.1.8]	ko04020 Calcium signaling pathway;ko04022 cGMP-PKG signaling pathway;ko05012 Parkinson's disease;ko05016 Huntington's disease;ko05145 Toxoplasmosis
AHME_01389	ko:K03127	TAF13	transcription initiation factor TFIID subunit 13	ko03022 Basal transcription factors;ko05168 Herpes simplex infection
AHME_05254	ko:K08336	ATG12	ubiquitin-like protein ATG12	ko04068 FoxO signaling pathway;ko04140 Autophagy - animal;ko04138 Autophagy - yeast;ko04136 Autophagy - other;ko04621 NOD-like receptor signaling pathway;ko04622 RIG-I-like receptor signaling pathway
AHME_13878	ko:K01183	E3.2.1.14	chitinase [EC:3.2.1.14]	ko01100 Metabolic pathways;ko00520 Amino sugar and nucleotide sugar metabolism
AHME_09186	ko:K01477	alc	allantoicase [EC:3.5.3.4]	ko01100 Metabolic pathways;ko01120 Microbial metabolism in diverse environments;ko00230 Purine metabolism
AHME_04436	ko:K12394	AP1S1_2	AP-1 complex subunit sigma 1/2	ko04142 Lysosome
AHME_00186	ko:K01487	E3.5.4.3	guanine deaminase [EC:3.5.4.3]	ko01100 Metabolic pathways;ko00230 Purine metabolism
AHME_04562	ko:K09647	IMP1	mitochondrial inner membrane protease subunit 1 [EC:3.4.21.-]	ko03060 Protein export
AHME_00239	ko:K00799	GST	glutathione S-transferase [EC:2.5.1.18]	ko00480 Glutathione metabolism;ko00980 Metabolism of xenobiotics by cytochrome P450;ko00982 Drug metabolism - cytochrome P450;ko05200 Pathways in cancer;ko05204 Chemical carcinogenesis;ko05225 Hepatocellular carcinoma;ko05418 Fluid shear stress and atherosclerosis;ko01524 Platinum drug resistance
AHME_09266	ko:K06134	COQ7	ubiquinone biosynthesis monooxygenase Coq7 [EC:1.14.13.-]	ko01100 Metabolic pathways;ko01110 Biosynthesis of secondary metabolites;ko00130 Ubiquinone and other terpenoid-quinone biosynthesis
AHME_11073	ko:K02725	PSMA1	20S proteasome subunit alpha 6 [EC:3.4.25.1]	ko03050 Proteasome
AHME_01206	ko:K05292	PIGT	phosphatidylinositol glycan, class T	ko01100 Metabolic pathways;ko00563 Glycosylphosphatidylinositol (GPI)-anchor biosynthesis
AHME_09986	ko:K02943	RP-LP2	large subunit ribosomal protein LP2	ko03010 Ribosome
AHME_01977	ko:K16369	CHO2	phosphatidylethanolamine N-methyltransferase [EC:2.1.1.17]	ko01100 Metabolic pathways;ko01110 Biosynthesis of secondary metabolites;ko00564 Glycerophospholipid metabolism
AHME_00472	ko:K02999	RPA1	DNA-directed RNA polymerase I subunit RPA1 [EC:2.7.7.6]	ko01100 Metabolic pathways;ko00230 Purine metabolism;ko00240 Pyrimidine metabolism;ko03020 RNA polymerase
AHME_08764	ko:K01648	ACLY	ATP citrate (pro-S)-lyase [EC:2.3.3.8]	ko01100 Metabolic pathways;ko01110 Biosynthesis of secondary metabolites;ko01120 Microbial metabolism in diverse environments;ko01130 Biosynthesis of antibiotics;ko00020 Citrate cycle (TCA cycle);ko00720 Carbon fixation pathways in prokaryotes
AHME_08283	ko:K06634	CCNH	cyclin H	ko03022 Basal transcription factors;ko03420 Nucleotide excision repair;ko04110 Cell cycle
AHME_02370	ko:K09487	HSP90B	heat shock protein 90kDa beta	ko04141 Protein processing in endoplasmic reticulum;ko04151 PI3K-Akt signaling pathway;ko04657 IL-17 signaling pathway;ko04915 Estrogen signaling pathway;ko04918 Thyroid hormone synthesis;ko04626 Plant-pathogen interaction;ko05200 Pathways in cancer;ko05215 Prostate cancer;ko05418 Fluid shear stress and atherosclerosis
AHME_04862	ko:K01527	EGD1	nascent polypeptide-associated complex subunit beta	ko04214 Apoptosis - fly
AHME_08017	ko:K01866	YARS	tyrosyl-tRNA synthetase [EC:6.1.1.1]	ko00970 Aminoacyl-tRNA biosynthesis
AHME_01381	ko:K00286	proC	pyrroline-5-carboxylate reductase [EC:1.5.1.2]	ko01100 Metabolic pathways;ko01110 Biosynthesis of secondary metabolites;ko01130 Biosynthesis of antibiotics;ko01230 Biosynthesis of amino acids;ko00330 Arginine and proline metabolism
AHME_02610	ko:K10742	DNA2	DNA replication ATP-dependent helicase Dna2 [EC:3.6.4.12]	ko03030 DNA replication
AHME_12815	ko:K01889	FARSA	phenylalanyl-tRNA synthetase alpha chain [EC:6.1.1.20]	ko00970 Aminoacyl-tRNA biosynthesis
AHME_04404	ko:K00390	cysH	phosphoadenosine phosphosulfate reductase [EC:1.8.4.8 1.8.4.10]	ko01100 Metabolic pathways;ko01120 Microbial metabolism in diverse environments;ko00920 Sulfur metabolism
AHME_06581	ko:K17969	FIS1	mitochondrial fission 1 protein	ko04137 Mitophagy - animal;ko04139 Mitophagy - yeast
AHME_01069	ko:K10380	ANK	ankyrin	ko04624 Toll and Imd signaling pathway;ko05205 Proteoglycans in cancer
AHME_12856	ko:K01230	MAN1	mannosyl-oligosaccharide alpha-1,2-mannosidase [EC:3.2.1.113]	ko01100 Metabolic pathways;ko00510 N-Glycan biosynthesis;ko00513 Various types of N-glycan biosynthesis;ko04141 Protein processing in endoplasmic reticulum
AHME_08250	ko:K01807	rpiA	ribose 5-phosphate isomerase A [EC:5.3.1.6]	ko01100 Metabolic pathways;ko01110 Biosynthesis of secondary metabolites;ko01120 Microbial metabolism in diverse environments;ko01130 Biosynthesis of antibiotics;ko01200 Carbon metabolism;ko01230 Biosynthesis of amino acids;ko00030 Pentose phosphate pathway;ko00710 Carbon fixation in photosynthetic organisms
AHME_00596	ko:K10747	LIG1	DNA ligase 1 [EC:6.5.1.1 6.5.1.6 6.5.1.7]	ko03030 DNA replication;ko03410 Base excision repair;ko03420 Nucleotide excision repair;ko03430 Mismatch repair
AHME_10290	ko:K00485	FMO	dimethylaniline monooxygenase (N-oxide forming) [EC:1.14.13.8]	ko01120 Microbial metabolism in diverse environments;ko00982 Drug metabolism - cytochrome P450
AHME_05632	ko:K13953	adhP	alcohol dehydrogenase, propanol-preferring [EC:1.1.1.1]	ko01100 Metabolic pathways;ko01110 Biosynthesis of secondary metabolites;ko01120 Microbial metabolism in diverse environments;ko01130 Biosynthesis of antibiotics;ko01220 Degradation of aromatic compounds;ko00010 Glycolysis / Gluconeogenesis;ko00071 Fatty acid degradation;ko00350 Tyrosine metabolism;ko00830 Retinol metabolism;ko00625 Chloroalkane and chloroalkene degradation;ko00626 Naphthalene de…
AHME_00808	ko:K01885	EARS	glutamyl-tRNA synthetase [EC:6.1.1.17]	ko01100 Metabolic pathways;ko01110 Biosynthesis of secondary metabolites;ko01120 Microbial metabolism in diverse environments;ko00860 Porphyrin and chlorophyll metabolism;ko00970 Aminoacyl-tRNA biosynthesis
AHME_06168	ko:K18097	GCY1	glycerol 2-dehydrogenase (NADP+) [EC:1.1.1.156]	ko01100 Metabolic pathways;ko00561 Glycerolipid metabolism
AHME_00391	ko:K01611	speD	S-adenosylmethionine decarboxylase [EC:4.1.1.50]	ko01100 Metabolic pathways;ko00270 Cysteine and methionine metabolism;ko00330 Arginine and proline metabolism
AHME_02967	ko:K17726	CYP4F2_3	leukotriene-B4 20-monooxygenase / phylloquinone omega-hydroxylase [EC:1.14.13.30 1.14.13.194]	ko01100 Metabolic pathways;ko00590 Arachidonic acid metabolism
AHME_13416	ko:K11599	POMP	proteasome maturation protein	ko03050 Proteasome
AHME_06139	ko:K00231	PPOX	protoporphyrinogen/coproporphyrinogen III oxidase [EC:1.3.3.4 1.3.3.15]	ko01100 Metabolic pathways;ko01110 Biosynthesis of secondary metabolites;ko00860 Porphyrin and chlorophyll metabolism
AHME_04226	ko:K02180	BUB3	cell cycle arrest protein BUB3	ko04110 Cell cycle;ko04111 Cell cycle - yeast;ko05166 HTLV-I infection
AHME_04381	ko:K02147	ATPeV1B	V-type H+-transporting ATPase subunit B	ko01100 Metabolic pathways;ko00190 Oxidative phosphorylation;ko04150 mTOR signaling pathway;ko04145 Phagosome;ko04966 Collecting duct acid secretion;ko04721 Synaptic vesicle cycle;ko05323 Rheumatoid arthritis;ko05110 Vibrio cholerae infection;ko05120 Epithelial cell signaling in Helicobacter pylori infection
AHME_09708	ko:K01868	TARS	threonyl-tRNA synthetase [EC:6.1.1.3]	ko00970 Aminoacyl-tRNA biosynthesis
AHME_06549	ko:K02922	RP-L37e	large subunit ribosomal protein L37e	ko03010 Ribosome
AHME_09997	ko:K02152	ATPeV1G	V-type H+-transporting ATPase subunit G	ko01100 Metabolic pathways;ko00190 Oxidative phosphorylation;ko04150 mTOR signaling pathway;ko04145 Phagosome;ko04966 Collecting duct acid secretion;ko04721 Synaptic vesicle cycle;ko05323 Rheumatoid arthritis;ko05110 Vibrio cholerae infection;ko05120 Epithelial cell signaling in Helicobacter pylori infection
AHME_06830	ko:K08726	EPHX2	soluble epoxide hydrolase / lipid-phosphate phosphatase [EC:3.3.2.10 3.1.3.76]	ko01100 Metabolic pathways;ko01120 Microbial metabolism in diverse environments;ko00590 Arachidonic acid metabolism;ko00625 Chloroalkane and chloroalkene degradation;ko04146 Peroxisome
AHME_08716	ko:K02882	RP-L18Ae	large subunit ribosomal protein L18Ae	ko03010 Ribosome
AHME_06647	ko:K14002	SCJ1	DnaJ-related protein SCJ1	ko04141 Protein processing in endoplasmic reticulum
AHME_00484	ko:K07297	ADIPOR	adiponectin receptor	ko04152 AMPK signaling pathway;ko04920 Adipocytokine signaling pathway;ko04211 Longevity regulating pathway;ko04932 Non-alcoholic fatty liver disease (NAFLD)
AHME_08166	ko:K05754	ARPC5	actin related protein 2/3 complex, subunit 5	ko04144 Endocytosis;ko04810 Regulation of actin cytoskeleton;ko04666 Fc gamma R-mediated phagocytosis;ko05130 Pathogenic Escherichia coli infection;ko05132 Salmonella infection;ko05131 Shigellosis;ko05100 Bacterial invasion of epithelial cells
AHME_05745	ko:K00381	cysI	sulfite reductase (NADPH) hemoprotein beta-component [EC:1.8.1.2]	ko01100 Metabolic pathways;ko01120 Microbial metabolism in diverse environments;ko00920 Sulfur metabolism
AHME_02932	ko:K14621	PLB1	phospholipase B1, membrane-associated [EC:3.1.1.4 3.1.1.5]	ko01100 Metabolic pathways;ko01110 Biosynthesis of secondary metabolites;ko00564 Glycerophospholipid metabolism;ko00565 Ether lipid metabolism;ko00590 Arachidonic acid metabolism;ko00591 Linoleic acid metabolism;ko00592 alpha-Linolenic acid metabolism;ko04977 Vitamin digestion and absorption
AHME_01468	ko:K03240	EIF2B5	translation initiation factor eIF-2B subunit epsilon	ko03013 RNA transport
AHME_05295	ko:K05292	PIGT	phosphatidylinositol glycan, class T	ko01100 Metabolic pathways;ko00563 Glycosylphosphatidylinositol (GPI)-anchor biosynthesis
AHME_13036	ko:K03097	CSNK2A	casein kinase II subunit alpha [EC:2.7.11.1]	ko03008 Ribosome biogenesis in eukaryotes;ko04310 Wnt signaling pathway;ko04064 NF-kappa B signaling pathway;ko04137 Mitophagy - animal;ko04139 Mitophagy - yeast;ko04520 Adherens junction;ko04712 Circadian rhythm - plant;ko05162 Measles;ko05168 Herpes simplex infection;ko05169 Epstein-Barr virus infection
AHME_07788	ko:K02886	RP-L2	large subunit ribosomal protein L2	ko03010 Ribosome
AHME_04469	ko:K00030	IDH3	isocitrate dehydrogenase (NAD+) [EC:1.1.1.41]	ko01100 Metabolic pathways;ko01110 Biosynthesis of secondary metabolites;ko01120 Microbial metabolism in diverse environments;ko01130 Biosynthesis of antibiotics;ko01200 Carbon metabolism;ko01210 2-Oxocarboxylic acid metabolism;ko01230 Biosynthesis of amino acids;ko00020 Citrate cycle (TCA cycle)
AHME_06701	ko:K03509	POLH	DNA polymerase eta [EC:2.7.7.7]	ko03460 Fanconi anemia pathway;ko01524 Platinum drug resistance
AHME_03854	ko:K00873	PK	pyruvate kinase [EC:2.7.1.40]	ko01100 Metabolic pathways;ko01110 Biosynthesis of secondary metabolites;ko01120 Microbial metabolism in diverse environments;ko01130 Biosynthesis of antibiotics;ko01200 Carbon metabolism;ko01230 Biosynthesis of amino acids;ko00010 Glycolysis / Gluconeogenesis;ko00620 Pyruvate metabolism;ko00230 Purine metabolism;ko04922 Glucagon signaling pathway;ko05230 Central carbon metabolism in cancer;ko052…
AHME_11429	ko:K10838	XPC	xeroderma pigmentosum group C-complementing protein	ko03420 Nucleotide excision repair
AHME_04423	ko:K12597	AIR1_2	protein AIR1/2	ko03018 RNA degradation
AHME_08237	ko:K13985	NAPEPLD	N-acyl-phosphatidylethanolamine-hydrolysing phospholipase D [EC:3.1.4.54]	ko04723 Retrograde endocannabinoid signaling
AHME_12993	ko:K03935	NDUFS2	NADH dehydrogenase (ubiquinone) Fe-S protein 2 [EC:1.6.5.3 1.6.99.3]	ko01100 Metabolic pathways;ko00190 Oxidative phosphorylation;ko04723 Retrograde endocannabinoid signaling;ko05010 Alzheimer's disease;ko05012 Parkinson's disease;ko05016 Huntington's disease;ko04932 Non-alcoholic fatty liver disease (NAFLD)
AHME_08375	ko:K18693	DPP1	diacylglycerol diphosphate phosphatase / phosphatidate phosphatase [EC:3.1.3.81 3.1.3.4]	ko01110 Biosynthesis of secondary metabolites;ko00561 Glycerolipid metabolism;ko00564 Glycerophospholipid metabolism
AHME_05821	ko:K00474	TMLHE	trimethyllysine dioxygenase [EC:1.14.11.8]	ko00310 Lysine degradation
AHME_13026	ko:K06943	NOG1	nucleolar GTP-binding protein	ko03008 Ribosome biogenesis in eukaryotes
AHME_09523	ko:K02998	RP-SAe	small subunit ribosomal protein SAe	ko03010 Ribosome
AHME_02186	ko:K11121	SIR2	NAD-dependent histone deacetylase SIR2 [EC:3.5.1.-]	ko01100 Metabolic pathways;ko00760 Nicotinate and nicotinamide metabolism;ko04213 Longevity regulating pathway - multiple species
AHME_08924	ko:K15174	PAF1	RNA polymerase II-associated factor 1	ko04011 MAPK signaling pathway - yeast
AHME_02184	ko:K11652	ACTL6B	actin-like protein 6B	ko05225 Hepatocellular carcinoma
AHME_09299	ko:K03860	PIGQ	phosphatidylinositol glycan, class Q	ko01100 Metabolic pathways;ko00563 Glycosylphosphatidylinositol (GPI)-anchor biosynthesis
AHME_03864	ko:K08770	UBC	ubiquitin C	ko03320 PPAR signaling pathway
AHME_12093	ko:K07213	ATOX1	copper chaperone	ko04978 Mineral absorption
AHME_05889	ko:K05758	ARPC2	actin related protein 2/3 complex, subunit 2	ko04144 Endocytosis;ko04810 Regulation of actin cytoskeleton;ko04666 Fc gamma R-mediated phagocytosis;ko05130 Pathogenic Escherichia coli infection;ko05132 Salmonella infection;ko05131 Shigellosis;ko05100 Bacterial invasion of epithelial cells
AHME_00779	ko:K00140	mmsA	malonate-semialdehyde dehydrogenase (acetylating) / methylmalonate-semialdehyde dehydrogenase [EC:1.2.1.18 1.2.1.27]	ko01100 Metabolic pathways;ko01200 Carbon metabolism;ko00640 Propanoate metabolism;ko00562 Inositol phosphate metabolism;ko00280 Valine, leucine and isoleucine degradation;ko00410 beta-Alanine metabolism
AHME_05994	ko:K11841	USP10	ubiquitin carboxyl-terminal hydrolase 10 [EC:3.4.19.12]	ko04139 Mitophagy - yeast
AHME_11703	ko:K05110	EPHB1	Eph receptor B1 [EC:2.7.10.1]	ko04360 Axon guidance
AHME_09421	ko:K11108	RCL1	RNA 3'-terminal phosphate cyclase-like protein	ko03008 Ribosome biogenesis in eukaryotes
AHME_07412	ko:K10885	XRCC5	ATP-dependent DNA helicase 2 subunit 2	ko03450 Non-homologous end-joining
AHME_02953	ko:K06125	COQ2	4-hydroxybenzoate polyprenyltransferase [EC:2.5.1.39]	ko01100 Metabolic pathways;ko01110 Biosynthesis of secondary metabolites;ko00130 Ubiquinone and other terpenoid-quinone biosynthesis
AHME_09655	ko:K14209	SLC36A	solute carrier family 36 (proton-coupled amino acid transporter)	ko04138 Autophagy - yeast
AHME_07769	ko:K17919	SNX4	sorting nexin-4	ko04144 Endocytosis
AHME_00922	ko:K02326	POLE3	DNA polymerase epsilon subunit 3 [EC:2.7.7.7]	ko01100 Metabolic pathways;ko00230 Purine metabolism;ko00240 Pyrimidine metabolism;ko03030 DNA replication;ko03410 Base excision repair;ko03420 Nucleotide excision repair;ko05166 HTLV-I infection
AHME_06750	ko:K03136	TFIIE1	transcription initiation factor TFIIE subunit alpha	ko03022 Basal transcription factors;ko05203 Viral carcinogenesis;ko05169 Epstein-Barr virus infection
AHME_13400	ko:K03018	RPC1	DNA-directed RNA polymerase III subunit RPC1 [EC:2.7.7.6]	ko01100 Metabolic pathways;ko00230 Purine metabolism;ko00240 Pyrimidine metabolism;ko03020 RNA polymerase;ko04623 Cytosolic DNA-sensing pathway;ko05169 Epstein-Barr virus infection
AHME_03967	ko:K02947	RP-S10e	small subunit ribosomal protein S10e	ko03010 Ribosome
AHME_06438	ko:K13993	HSP20	HSP20 family protein	ko04141 Protein processing in endoplasmic reticulum
AHME_00657	ko:K14403	CPSF3	cleavage and polyadenylation specificity factor subunit 3 [EC:3.1.27.-]	ko03015 mRNA surveillance pathway
AHME_04403	ko:K00135	gabD	succinate-semialdehyde dehydrogenase / glutarate-semialdehyde dehydrogenase [EC:1.2.1.16 1.2.1.79 1.2.1.20]	ko01100 Metabolic pathways;ko01120 Microbial metabolism in diverse environments;ko00650 Butanoate metabolism;ko00250 Alanine, aspartate and glutamate metabolism;ko00310 Lysine degradation;ko00350 Tyrosine metabolism;ko00760 Nicotinate and nicotinamide metabolism
AHME_04962	ko:K03259	EIF4E	translation initiation factor 4E	ko03013 RNA transport;ko04066 HIF-1 signaling pathway;ko04151 PI3K-Akt signaling pathway;ko04150 mTOR signaling pathway;ko04910 Insulin signaling pathway;ko04211 Longevity regulating pathway;ko01521 EGFR tyrosine kinase inhibitor resistance
AHME_00551	ko:K08334	BECN	beclin	ko04371 Apelin signaling pathway;ko04140 Autophagy - animal;ko04138 Autophagy - yeast;ko04136 Autophagy - other;ko04137 Mitophagy - animal;ko04215 Apoptosis - multiple species;ko05167 Kaposi's sarcoma-associated herpesvirus infection
AHME_00764	ko:K03097	CSNK2A	casein kinase II subunit alpha [EC:2.7.11.1]	ko03008 Ribosome biogenesis in eukaryotes;ko04310 Wnt signaling pathway;ko04064 NF-kappa B signaling pathway;ko04137 Mitophagy - animal;ko04139 Mitophagy - yeast;ko04520 Adherens junction;ko04712 Circadian rhythm - plant;ko05162 Measles;ko05168 Herpes simplex infection;ko05169 Epstein-Barr virus infection
AHME_04858	ko:K02865	RP-L10Ae	large subunit ribosomal protein L10Ae	ko03010 Ribosome
AHME_00249	ko:K14654	RIB7	2,5-diamino-6-(ribosylamino)-4(3H)-pyrimidinone 5'-phosphate reductase [EC:1.1.1.302]	ko01100 Metabolic pathways;ko00740 Riboflavin metabolism
AHME_02638	ko:K11095	SNRPC	U1 small nuclear ribonucleoprotein C	ko03040 Spliceosome
AHME_00986	ko:K12812	UAP56	ATP-dependent RNA helicase UAP56/SUB2 [EC:3.6.4.13]	ko03040 Spliceosome;ko03013 RNA transport;ko03015 mRNA surveillance pathway;ko05164 Influenza A
AHME_02100	ko:K11352	NDUFA12	NADH dehydrogenase (ubiquinone) 1 alpha subcomplex subunit 12	ko01100 Metabolic pathways;ko00190 Oxidative phosphorylation;ko04723 Retrograde endocannabinoid signaling;ko05010 Alzheimer's disease;ko05012 Parkinson's disease;ko05016 Huntington's disease;ko04932 Non-alcoholic fatty liver disease (NAFLD)
AHME_13006	ko:K01549	TIM11	F-type H+-transporting ATP synthase subunit e	ko00190 Oxidative phosphorylation
AHME_01395	ko:K17065	DNM1L	dynamin 1-like protein [EC:3.6.5.5]	ko04668 TNF signaling pathway;ko04139 Mitophagy - yeast;ko04214 Apoptosis - fly;ko04217 Necroptosis;ko04621 NOD-like receptor signaling pathway
AHME_01343	ko:K14401	CPSF1	cleavage and polyadenylation specificity factor subunit 1	ko03015 mRNA surveillance pathway
AHME_01219	ko:K17066	MOX	alcohol oxidase [EC:1.1.3.13]	ko01100 Metabolic pathways;ko01120 Microbial metabolism in diverse environments;ko01200 Carbon metabolism;ko00680 Methane metabolism
AHME_06974	ko:K11232	YPD1	osomolarity two-component system, phosphorelay intermediate protein YPD1	ko02020 Two-component system;ko04011 MAPK signaling pathway - yeast
AHME_13332	ko:K05857	PLCD	phosphatidylinositol phospholipase C, delta [EC:3.1.4.11]	ko01100 Metabolic pathways;ko00562 Inositol phosphate metabolism;ko04020 Calcium signaling pathway;ko04070 Phosphatidylinositol signaling system;ko04919 Thyroid hormone signaling pathway;ko04933 AGE-RAGE signaling pathway in diabetic complications
AHME_11821	ko:K01358	clpP	ATP-dependent Clp protease, protease subunit [EC:3.4.21.92]	ko04112 Cell cycle - Caulobacter;ko04212 Longevity regulating pathway - worm
AHME_06831	ko:K12880	THOC3	THO complex subunit 3	ko03040 Spliceosome;ko03013 RNA transport
AHME_02087	ko:K03234	EEF2	elongation factor 2	ko04152 AMPK signaling pathway;ko04921 Oxytocin signaling pathway
AHME_02354	ko:K00326	E1.6.2.2	cytochrome-b5 reductase [EC:1.6.2.2]	ko00520 Amino sugar and nucleotide sugar metabolism
AHME_01819	ko:K05546	GANAB	alpha 1,3-glucosidase [EC:3.2.1.84]	ko01100 Metabolic pathways;ko00510 N-Glycan biosynthesis;ko04141 Protein processing in endoplasmic reticulum
AHME_07360	ko:K06269	PPP1C	serine/threonine-protein phosphatase PP1 catalytic subunit [EC:3.1.3.16]	ko03015 mRNA surveillance pathway;ko04390 Hippo signaling pathway;ko04024 cAMP signaling pathway;ko04022 cGMP-PKG signaling pathway;ko04113 Meiosis - yeast;ko04114 Oocyte meiosis;ko04218 Cellular senescence;ko04510 Focal adhesion;ko04810 Regulation of actin cytoskeleton;ko04611 Platelet activation;ko04910 Insulin signaling pathway;ko04921 Oxytocin signaling pathway;ko04261 Adrenergic signaling in…
AHME_08855	ko:K11153	RDH12	retinol dehydrogenase 12 [EC:1.1.1.300]	ko01100 Metabolic pathways;ko00830 Retinol metabolism
AHME_00689	ko:K12780	REC8	meiotic recombination protein REC8, fungi type	ko04113 Meiosis - yeast
AHME_01294	ko:K10755	RFC2_4	replication factor C subunit 2/4	ko03030 DNA replication;ko03420 Nucleotide excision repair;ko03430 Mismatch repair
AHME_05503	ko:K10773	NTH	endonuclease III [EC:4.2.99.18]	ko03410 Base excision repair
AHME_04082	ko:K04508	TBL1	transducin (beta)-like 1	ko04013 MAPK signaling pathway - fly;ko04310 Wnt signaling pathway
AHME_06096	ko:K12829	SF3B2	splicing factor 3B subunit 2	ko03040 Spliceosome
AHME_00626	ko:K11236	CDC24	cell division control protein 24	ko04011 MAPK signaling pathway - yeast
AHME_02809	ko:K01279	TPP1	tripeptidyl-peptidase I [EC:3.4.14.9]	ko04142 Lysosome
AHME_02388	ko:K15376	GPHN	gephyrin [EC:2.10.1.1 2.7.7.75]	ko01100 Metabolic pathways;ko00790 Folate biosynthesis;ko04727 GABAergic synapse
AHME_01155	ko:K12592	C1D	exosome complex protein LRP1	ko03018 RNA degradation
AHME_05263	ko:K10597	UBE4B	ubiquitin conjugation factor E4 B [EC:2.3.2.27]	ko04141 Protein processing in endoplasmic reticulum;ko04120 Ubiquitin mediated proteolysis
AHME_03945	ko:K04459	DUSP	dual specificity MAP kinase phosphatase [EC:3.1.3.16 3.1.3.48]	ko04010 MAPK signaling pathway
AHME_08049	ko:K11152	RDH11	retinol dehydrogenase 11 [EC:1.1.1.300]	ko01100 Metabolic pathways;ko00830 Retinol metabolism
AHME_06475	ko:K01001	ALG7	UDP-N-acetylglucosamine--dolichyl-phosphate N-acetylglucosaminephosphotransferase [EC:2.7.8.15]	ko01100 Metabolic pathways;ko00510 N-Glycan biosynthesis
AHME_02852	ko:K01062	PLA2G7	platelet-activating factor acetylhydrolase [EC:3.1.1.47]	ko01100 Metabolic pathways;ko01110 Biosynthesis of secondary metabolites;ko01130 Biosynthesis of antibiotics;ko00565 Ether lipid metabolism
AHME_03627	ko:K03787	surE	5'-nucleotidase [EC:3.1.3.5]	ko01100 Metabolic pathways;ko01110 Biosynthesis of secondary metabolites;ko00230 Purine metabolism;ko00240 Pyrimidine metabolism;ko00760 Nicotinate and nicotinamide metabolism
AHME_01213	ko:K09265	RLM1	transcription factor RLM1	ko04011 MAPK signaling pathway - yeast
AHME_06706	ko:K01705	LYS4	homoaconitate hydratase [EC:4.2.1.36]	ko01100 Metabolic pathways;ko01120 Microbial metabolism in diverse environments;ko01130 Biosynthesis of antibiotics;ko01210 2-Oxocarboxylic acid metabolism;ko01230 Biosynthesis of amino acids;ko00300 Lysine biosynthesis
AHME_01406	ko:K12587	MTR3	exosome complex component MTR3	ko03018 RNA degradation
AHME_01483	ko:K08486	STX1B_2_3	syntaxin 1B/2/3	ko04130 SNARE interactions in vesicular transport;ko04721 Synaptic vesicle cycle
AHME_05570	ko:K14685	SLC40A1	solute carrier family 40 (iron-regulated transporter), member 1	ko04216 Ferroptosis;ko04978 Mineral absorption
AHME_04408	ko:K13519	LPT1	lysophospholipid acyltransferase [EC:2.3.1.51 2.3.1.23 2.3.1.-]	ko01100 Metabolic pathways;ko01110 Biosynthesis of secondary metabolites;ko00561 Glycerolipid metabolism;ko00564 Glycerophospholipid metabolism;ko00565 Ether lipid metabolism
AHME_04870	ko:K10808	RRM2	ribonucleoside-diphosphate reductase subunit M2 [EC:1.17.4.1]	ko01100 Metabolic pathways;ko00230 Purine metabolism;ko00240 Pyrimidine metabolism;ko00480 Glutathione metabolism;ko04115 p53 signaling pathway
AHME_02516	ko:K17918	SNX3_12	sorting nexin-3/12	ko04144 Endocytosis
AHME_04602	ko:K10581	UBE2O	ubiquitin-conjugating enzyme E2 O [EC:2.3.2.24]	ko04120 Ubiquitin mediated proteolysis
AHME_07453	ko:K01620	ltaE	threonine aldolase [EC:4.1.2.48]	ko01100 Metabolic pathways;ko01110 Biosynthesis of secondary metabolites;ko01120 Microbial metabolism in diverse environments;ko01130 Biosynthesis of antibiotics;ko01230 Biosynthesis of amino acids;ko00260 Glycine, serine and threonine metabolism
AHME_09505	ko:K01452	E3.5.1.41	chitin deacetylase [EC:3.5.1.41]	ko01100 Metabolic pathways;ko00520 Amino sugar and nucleotide sugar metabolism
AHME_00128	ko:K00015	gyaR	glyoxylate reductase [EC:1.1.1.26]	ko01100 Metabolic pathways;ko01110 Biosynthesis of secondary metabolites;ko01120 Microbial metabolism in diverse environments;ko00630 Glyoxylate and dicarboxylate metabolism
AHME_00573	ko:K14557	UTP6	U3 small nucleolar RNA-associated protein 6	ko03008 Ribosome biogenesis in eukaryotes
AHME_05039	ko:K00928	lysC	aspartate kinase [EC:2.7.2.4]	ko01100 Metabolic pathways;ko01110 Biosynthesis of secondary metabolites;ko01120 Microbial metabolism in diverse environments;ko01130 Biosynthesis of antibiotics;ko01210 2-Oxocarboxylic acid metabolism;ko01230 Biosynthesis of amino acids;ko00260 Glycine, serine and threonine metabolism;ko00270 Cysteine and methionine metabolism;ko00300 Lysine biosynthesis;ko00261 Monobactam biosynthesis
AHME_06644	ko:K06125	COQ2	4-hydroxybenzoate polyprenyltransferase [EC:2.5.1.39]	ko01100 Metabolic pathways;ko01110 Biosynthesis of secondary metabolites;ko00130 Ubiquinone and other terpenoid-quinone biosynthesis
AHME_09145	ko:K19030	PFKFB4	6-phosphofructo-2-kinase / fructose-2,6-biphosphatase 4 [EC:2.7.1.105 3.1.3.46]	ko00051 Fructose and mannose metabolism;ko04152 AMPK signaling pathway
AHME_12339	ko:K15423	PPP4C	serine/threonine-protein phosphatase 4 catalytic subunit [EC:3.1.3.16]	ko04922 Glucagon signaling pathway
AHME_11525	ko:K05712	mhpA	3-(3-hydroxy-phenyl)propionate hydroxylase [EC:1.14.13.127]	ko01120 Microbial metabolism in diverse environments;ko01220 Degradation of aromatic compounds;ko00360 Phenylalanine metabolism
AHME_03899	ko:K05863	SLC25A4S	solute carrier family 25 (mitochondrial adenine nucleotide translocator), member 4/5/6/31	ko04020 Calcium signaling pathway;ko04022 cGMP-PKG signaling pathway;ko04217 Necroptosis;ko04218 Cellular senescence;ko05012 Parkinson's disease;ko05016 Huntington's disease;ko05166 HTLV-I infection
AHME_09280	ko:K01113	phoD	alkaline phosphatase D [EC:3.1.3.1]	ko01100 Metabolic pathways;ko00790 Folate biosynthesis;ko02020 Two-component system
AHME_09301	ko:K02145	ATPeV1A	V-type H+-transporting ATPase subunit A [EC:3.6.3.14]	ko01100 Metabolic pathways;ko00190 Oxidative phosphorylation;ko04150 mTOR signaling pathway;ko04145 Phagosome;ko04966 Collecting duct acid secretion;ko04721 Synaptic vesicle cycle;ko05323 Rheumatoid arthritis;ko05110 Vibrio cholerae infection;ko05120 Epithelial cell signaling in Helicobacter pylori infection
AHME_12545	ko:K01053	E3.1.1.17	gluconolactonase [EC:3.1.1.17]	ko01100 Metabolic pathways;ko01110 Biosynthesis of secondary metabolites;ko01120 Microbial metabolism in diverse environments;ko01130 Biosynthesis of antibiotics;ko01200 Carbon metabolism;ko01220 Degradation of aromatic compounds;ko00030 Pentose phosphate pathway;ko00053 Ascorbate and aldarate metabolism;ko00930 Caprolactam degradation
AHME_09634	ko:K01613	psd	phosphatidylserine decarboxylase [EC:4.1.1.65]	ko01100 Metabolic pathways;ko01110 Biosynthesis of secondary metabolites;ko00564 Glycerophospholipid metabolism
AHME_07961	ko:K03135	TAF11	transcription initiation factor TFIID subunit 11	ko03022 Basal transcription factors
AHME_00830	ko:K03006	RPB1	DNA-directed RNA polymerase II subunit RPB1 [EC:2.7.7.6]	ko01100 Metabolic pathways;ko00230 Purine metabolism;ko00240 Pyrimidine metabolism;ko03020 RNA polymerase;ko05016 Huntington's disease;ko05168 Herpes simplex infection;ko05169 Epstein-Barr virus infection
AHME_05884	ko:K01647	CS	citrate synthase [EC:2.3.3.1]	ko01100 Metabolic pathways;ko01110 Biosynthesis of secondary metabolites;ko01120 Microbial metabolism in diverse environments;ko01130 Biosynthesis of antibiotics;ko01200 Carbon metabolism;ko01210 2-Oxocarboxylic acid metabolism;ko01230 Biosynthesis of amino acids;ko00020 Citrate cycle (TCA cycle);ko00630 Glyoxylate and dicarboxylate metabolism
AHME_06163	ko:K00469	MIOX	inositol oxygenase [EC:1.13.99.1]	ko00053 Ascorbate and aldarate metabolism;ko00562 Inositol phosphate metabolism
AHME_09646	ko:K01193	INV	beta-fructofuranosidase [EC:3.2.1.26]	ko01100 Metabolic pathways;ko00052 Galactose metabolism;ko00500 Starch and sucrose metabolism
AHME_00397	ko:K03143	TFIIH3	transcription initiation factor TFIIH subunit 3	ko03022 Basal transcription factors;ko03420 Nucleotide excision repair;ko05203 Viral carcinogenesis
AHME_09198	ko:K02996	RP-S9	small subunit ribosomal protein S9	ko03010 Ribosome
AHME_11636	ko:K07418	CYP2J	cytochrome P450 family 2 subfamily J [EC:1.14.14.1]	ko01100 Metabolic pathways;ko00590 Arachidonic acid metabolism;ko00591 Linoleic acid metabolism;ko04913 Ovarian steroidogenesis;ko04726 Serotonergic synapse;ko04750 Inflammatory mediator regulation of TRP channels;ko04212 Longevity regulating pathway - worm
AHME_03477	ko:K08964	mtnB	methylthioribulose-1-phosphate dehydratase [EC:4.2.1.109]	ko01100 Metabolic pathways;ko00270 Cysteine and methionine metabolism
AHME_02757	ko:K11232	YPD1	osomolarity two-component system, phosphorelay intermediate protein YPD1	ko02020 Two-component system;ko04011 MAPK signaling pathway - yeast
AHME_10421	ko:K06669	SMC3	structural maintenance of chromosome 3 (chondroitin sulfate proteoglycan 6)	ko04110 Cell cycle;ko04111 Cell cycle - yeast;ko04113 Meiosis - yeast;ko04114 Oocyte meiosis
AHME_00678	ko:K15979	SND1	staphylococcal nuclease domain-containing protein 1	ko05203 Viral carcinogenesis;ko05169 Epstein-Barr virus infection
AHME_09500	ko:K01493	comEB	dCMP deaminase [EC:3.5.4.12]	ko01100 Metabolic pathways;ko00240 Pyrimidine metabolism
AHME_12328	ko:K04097	HPGDS	prostaglandin-H2 D-isomerase / glutathione transferase [EC:5.3.99.2 2.5.1.18]	ko01100 Metabolic pathways;ko00590 Arachidonic acid metabolism;ko00480 Glutathione metabolism;ko00980 Metabolism of xenobiotics by cytochrome P450;ko00982 Drug metabolism - cytochrome P450;ko05204 Chemical carcinogenesis
AHME_02504	ko:K00799	GST	glutathione S-transferase [EC:2.5.1.18]	ko00480 Glutathione metabolism;ko00980 Metabolism of xenobiotics by cytochrome P450;ko00982 Drug metabolism - cytochrome P450;ko05200 Pathways in cancer;ko05204 Chemical carcinogenesis;ko05225 Hepatocellular carcinoma;ko05418 Fluid shear stress and atherosclerosis;ko01524 Platinum drug resistance
AHME_13541	ko:K04730	IRAK1	interleukin-1 receptor-associated kinase 1 [EC:2.7.11.1]	ko04010 MAPK signaling pathway;ko04064 NF-kappa B signaling pathway;ko04620 Toll-like receptor signaling pathway;ko04624 Toll and Imd signaling pathway;ko04722 Neurotrophin signaling pathway;ko05133 Pertussis;ko05152 Tuberculosis;ko05162 Measles;ko05169 Epstein-Barr virus infection;ko05145 Toxoplasmosis;ko05140 Leishmaniasis;ko05142 Chagas disease (American trypanosomiasis)
AHME_06093	ko:K12586	RRP43	exosome complex component RRP43	ko03018 RNA degradation
AHME_01077	ko:K01183	E3.2.1.14	chitinase [EC:3.2.1.14]	ko01100 Metabolic pathways;ko00520 Amino sugar and nucleotide sugar metabolism
AHME_02115	ko:K11272	MRC1	mediator of replication checkpoint protein 1	ko04111 Cell cycle - yeast
AHME_07613	ko:K12275	SEC62	translocation protein SEC62	ko03060 Protein export;ko04141 Protein processing in endoplasmic reticulum
AHME_02134	ko:K02259	COX15	cytochrome c oxidase assembly protein subunit 15	ko01100 Metabolic pathways;ko01110 Biosynthesis of secondary metabolites;ko00190 Oxidative phosphorylation;ko00860 Porphyrin and chlorophyll metabolism;ko02020 Two-component system
AHME_12058	ko:K01251	E3.3.1.1	adenosylhomocysteinase [EC:3.3.1.1]	ko01100 Metabolic pathways;ko00270 Cysteine and methionine metabolism
AHME_02325	ko:K13174	THOC5	THO complex subunit 5	ko03013 RNA transport
AHME_04829	ko:K02962	RP-S17e	small subunit ribosomal protein S17e	ko03010 Ribosome
AHME_00933	ko:K03809	wrbA	NAD(P)H dehydrogenase (quinone) [EC:1.6.5.2]	ko01110 Biosynthesis of secondary metabolites;ko00130 Ubiquinone and other terpenoid-quinone biosynthesis
AHME_08051	ko:K11152	RDH11	retinol dehydrogenase 11 [EC:1.1.1.300]	ko01100 Metabolic pathways;ko00830 Retinol metabolism
AHME_01434	ko:K03352	APC5	anaphase-promoting complex subunit 5	ko04120 Ubiquitin mediated proteolysis;ko04110 Cell cycle;ko04111 Cell cycle - yeast;ko04113 Meiosis - yeast;ko04114 Oocyte meiosis;ko04657 IL-17 signaling pathway;ko04914 Progesterone-mediated oocyte maturation;ko05166 HTLV-I infection
AHME_01948	ko:K00819	rocD	ornithine--oxo-acid transaminase [EC:2.6.1.13]	ko01100 Metabolic pathways;ko01110 Biosynthesis of secondary metabolites;ko01130 Biosynthesis of antibiotics;ko00330 Arginine and proline metabolism
AHME_05877	ko:K00757	udp	uridine phosphorylase [EC:2.4.2.3]	ko01100 Metabolic pathways;ko00240 Pyrimidine metabolism;ko00983 Drug metabolism - other enzymes
AHME_09247	ko:K18443	GBF1	golgi-specific brefeldin A-resistance guanine nucleotide exchange factor 1	ko04144 Endocytosis
AHME_00206	ko:K12479	VPS45	vacuolar protein sorting-associated protein 45	ko04144 Endocytosis;ko04138 Autophagy - yeast
AHME_01990	ko:K03251	EIF3D	translation initiation factor 3 subunit D	ko03013 RNA transport
AHME_09612	ko:K09584	PDIA6	protein disulfide-isomerase A6 [EC:5.3.4.1]	ko04141 Protein processing in endoplasmic reticulum
AHME_01337	ko:K10599	PRPF19	pre-mRNA-processing factor 19 [EC:2.3.2.27]	ko03040 Spliceosome;ko04120 Ubiquitin mediated proteolysis
AHME_09664	ko:K10901	BLM	bloom syndrome protein [EC:3.6.4.12]	ko03440 Homologous recombination;ko03460 Fanconi anemia pathway
AHME_05344	ko:K01909	mbtM	long-chain-fatty-acid--[acyl-carrier-protein] ligase [EC:6.2.1.20]	ko00071 Fatty acid degradation
AHME_06016	ko:K01173	ENDOG	endonuclease G, mitochondrial	ko04210 Apoptosis
AHME_03157	ko:K12188	SNF8	ESCRT-II complex subunit VPS22	ko04144 Endocytosis
AHME_09586	ko:K03456	PPP2R1	serine/threonine-protein phosphatase 2A regulatory subunit A	ko03015 mRNA surveillance pathway;ko04350 TGF-beta signaling pathway;ko04390 Hippo signaling pathway;ko04391 Hippo signaling pathway - fly;ko04071 Sphingolipid signaling pathway;ko04151 PI3K-Akt signaling pathway;ko04152 AMPK signaling pathway;ko04111 Cell cycle - yeast;ko04113 Meiosis - yeast;ko04114 Oocyte meiosis;ko04530 Tight junction;ko04261 Adrenergic signaling in cardiomyocytes;ko04728 Dop…
AHME_07456	ko:K01183	E3.2.1.14	chitinase [EC:3.2.1.14]	ko01100 Metabolic pathways;ko00520 Amino sugar and nucleotide sugar metabolism
AHME_11002	ko:K04728	ATM	ataxia telangiectasia mutated family protein [EC:2.7.11.1]	ko03440 Homologous recombination;ko04064 NF-kappa B signaling pathway;ko04068 FoxO signaling pathway;ko04110 Cell cycle;ko04210 Apoptosis;ko04214 Apoptosis - fly;ko04115 p53 signaling pathway;ko04218 Cellular senescence;ko05202 Transcriptional misregulation in cancer;ko05206 MicroRNAs in cancer;ko05166 HTLV-I infection;ko05165 Human papillomavirus infection;ko01524 Platinum drug resistance
AHME_04993	ko:K04348	PPP3C	serine/threonine-protein phosphatase 2B catalytic subunit [EC:3.1.3.16]	ko04010 MAPK signaling pathway;ko04310 Wnt signaling pathway;ko04370 VEGF signaling pathway;ko04020 Calcium signaling pathway;ko04022 cGMP-PKG signaling pathway;ko04114 Oocyte meiosis;ko04218 Cellular senescence;ko04650 Natural killer cell mediated cytotoxicity;ko04660 T cell receptor signaling pathway;ko04658 Th1 and Th2 cell differentiation;ko04659 Th17 cell differentiation;ko04662 B cell recep…
AHME_03058	ko:K03094	SKP1	S-phase kinase-associated protein 1	ko04141 Protein processing in endoplasmic reticulum;ko04120 Ubiquitin mediated proteolysis;ko04310 Wnt signaling pathway;ko04341 Hedgehog signaling pathway - fly;ko04350 TGF-beta signaling pathway;ko04110 Cell cycle;ko04111 Cell cycle - yeast;ko04114 Oocyte meiosis;ko04710 Circadian rhythm;ko05200 Pathways in cancer;ko05168 Herpes simplex infection
AHME_04636	ko:K12826	SF3A2	splicing factor 3A subunit 2	ko03040 Spliceosome
AHME_00581	ko:K01720	prpD	2-methylcitrate dehydratase [EC:4.2.1.79]	ko00640 Propanoate metabolism
AHME_07936	ko:K07375	TUBB	tubulin beta	ko04145 Phagosome;ko04540 Gap junction;ko05130 Pathogenic Escherichia coli infection
AHME_04462	ko:K14549	UTP15	U3 small nucleolar RNA-associated protein 15	ko03008 Ribosome biogenesis in eukaryotes
AHME_02270	ko:K07430	CYP7B	25/26-hydroxycholesterol 7alpha-hydroxylase [EC:1.14.14.29]	ko00120 Primary bile acid biosynthesis;ko00140 Steroid hormone biosynthesis
AHME_13371	ko:K01610	E4.1.1.49	phosphoenolpyruvate carboxykinase (ATP) [EC:4.1.1.49]	ko01100 Metabolic pathways;ko01110 Biosynthesis of secondary metabolites;ko01120 Microbial metabolism in diverse environments;ko01130 Biosynthesis of antibiotics;ko01200 Carbon metabolism;ko00010 Glycolysis / Gluconeogenesis;ko00020 Citrate cycle (TCA cycle);ko00620 Pyruvate metabolism;ko00710 Carbon fixation in photosynthetic organisms
AHME_02178	ko:K05824	LYS12	homoisocitrate dehydrogenase [EC:1.1.1.87]	ko01100 Metabolic pathways;ko01120 Microbial metabolism in diverse environments;ko01130 Biosynthesis of antibiotics;ko01210 2-Oxocarboxylic acid metabolism;ko01230 Biosynthesis of amino acids;ko00300 Lysine biosynthesis
AHME_13597	ko:K10866	RAD50	DNA repair protein RAD50 [EC:3.6.-.-]	ko03440 Homologous recombination;ko03450 Non-homologous end-joining;ko04218 Cellular senescence
AHME_00677	ko:K00641	metX	homoserine O-acetyltransferase [EC:2.3.1.31]	ko01100 Metabolic pathways;ko01130 Biosynthesis of antibiotics;ko00270 Cysteine and methionine metabolism
AHME_06851	ko:K13993	HSP20	HSP20 family protein	ko04141 Protein processing in endoplasmic reticulum
AHME_01301	ko:K07407	E3.2.1.22B	alpha-galactosidase [EC:3.2.1.22]	ko00052 Galactose metabolism;ko00561 Glycerolipid metabolism;ko00600 Sphingolipid metabolism;ko00603 Glycosphingolipid biosynthesis - globo and isoglobo series
AHME_07113	ko:K03843	ALG2	alpha-1,3/alpha-1,6-mannosyltransferase [EC:2.4.1.132 2.4.1.257]	ko01100 Metabolic pathways;ko00510 N-Glycan biosynthesis;ko00513 Various types of N-glycan biosynthesis
AHME_07370	ko:K03164	TOP2	DNA topoisomerase II [EC:5.99.1.3]	ko01524 Platinum drug resistance
AHME_02282	ko:K01465	URA4	dihydroorotase [EC:3.5.2.3]	ko01100 Metabolic pathways;ko00240 Pyrimidine metabolism
AHME_02440	ko:K00860	cysC	adenylylsulfate kinase [EC:2.7.1.25]	ko01100 Metabolic pathways;ko01120 Microbial metabolism in diverse environments;ko00920 Sulfur metabolism;ko00230 Purine metabolism
AHME_12013	ko:K08495	GOSR1	golgi SNAP receptor complex member 1	ko04130 SNARE interactions in vesicular transport
AHME_09776	ko:K10775	PAL	phenylalanine ammonia-lyase [EC:4.3.1.24]	ko01100 Metabolic pathways;ko01110 Biosynthesis of secondary metabolites;ko00360 Phenylalanine metabolism;ko00940 Phenylpropanoid biosynthesis
AHME_06100	ko:K03038	PSMD7	26S proteasome regulatory subunit N8	ko03050 Proteasome;ko05169 Epstein-Barr virus infection
AHME_12136	ko:K17614	DUSP3	dual specificity phosphatase 3 [EC:3.1.3.16 3.1.3.48]	ko04010 MAPK signaling pathway
AHME_04728	ko:K00467	E1.13.12.4	lactate 2-monooxygenase [EC:1.13.12.4]	ko00620 Pyruvate metabolism
AHME_00229	ko:K11254	H4	histone H4	ko05203 Viral carcinogenesis;ko05322 Systemic lupus erythematosus;ko05034 Alcoholism
AHME_13581	ko:K02937	RP-L7e	large subunit ribosomal protein L7e	ko03010 Ribosome
AHME_02454	ko:K01230	MAN1	mannosyl-oligosaccharide alpha-1,2-mannosidase [EC:3.2.1.113]	ko01100 Metabolic pathways;ko00510 N-Glycan biosynthesis;ko00513 Various types of N-glycan biosynthesis;ko04141 Protein processing in endoplasmic reticulum
AHME_00424	ko:K04460	PPP5C	serine/threonine-protein phosphatase 5 [EC:3.1.3.16]	ko04010 MAPK signaling pathway
AHME_09106	ko:K03245	EIF3J	translation initiation factor 3 subunit J	ko03013 RNA transport
AHME_07208	ko:K17066	MOX	alcohol oxidase [EC:1.1.3.13]	ko01100 Metabolic pathways;ko01120 Microbial metabolism in diverse environments;ko01200 Carbon metabolism;ko00680 Methane metabolism
AHME_12362	ko:K01771	plc	1-phosphatidylinositol phosphodiesterase [EC:4.6.1.13]	ko00562 Inositol phosphate metabolism
AHME_05786	ko:K11839	USP8	ubiquitin carboxyl-terminal hydrolase 8 [EC:3.4.19.12]	ko04144 Endocytosis;ko04137 Mitophagy - animal
AHME_08059	ko:K03108	SRP72	signal recognition particle subunit SRP72	ko03060 Protein export
AHME_04808	ko:K10427	DCTN5	dynactin 5	ko04962 Vasopressin-regulated water reabsorption
AHME_13145	ko:K03950	NDUFA6	NADH dehydrogenase (ubiquinone) 1 alpha subcomplex subunit 6	ko01100 Metabolic pathways;ko00190 Oxidative phosphorylation;ko04723 Retrograde endocannabinoid signaling;ko05010 Alzheimer's disease;ko05012 Parkinson's disease;ko05016 Huntington's disease;ko04932 Non-alcoholic fatty liver disease (NAFLD)
AHME_03784	ko:K02537	MAD2	mitotic spindle assembly checkpoint protein MAD2	ko04110 Cell cycle;ko04111 Cell cycle - yeast;ko04113 Meiosis - yeast;ko04114 Oocyte meiosis;ko04914 Progesterone-mediated oocyte maturation;ko05166 HTLV-I infection
AHME_00303	ko:K10686	UBE1C	ubiquitin-activating enzyme E1 C [EC:6.2.1.45]	ko04120 Ubiquitin mediated proteolysis
AHME_05024	ko:K07441	ALG14	beta-1,4-N-acetylglucosaminyltransferase [EC:2.4.1.141]	ko01100 Metabolic pathways;ko00510 N-Glycan biosynthesis;ko00513 Various types of N-glycan biosynthesis
AHME_06834	ko:K02975	RP-S25e	small subunit ribosomal protein S25e	ko03010 Ribosome
AHME_05863	ko:K01183	E3.2.1.14	chitinase [EC:3.2.1.14]	ko01100 Metabolic pathways;ko00520 Amino sugar and nucleotide sugar metabolism
AHME_07791	ko:K03885	ndh	NADH dehydrogenase [EC:1.6.99.3]	ko00190 Oxidative phosphorylation
AHME_01265	ko:K17260	ACTR2	actin-related protein 2	ko04138 Autophagy - yeast;ko04530 Tight junction
AHME_07095	ko:K03029	PSMD4	26S proteasome regulatory subunit N10	ko03050 Proteasome;ko05169 Epstein-Barr virus infection
AHME_02873	ko:K18551	SDT1	pyrimidine and pyridine-specific 5'-nucleotidase [EC:3.1.3.-]	ko00760 Nicotinate and nicotinamide metabolism
AHME_02719	ko:K14298	RAE1	mRNA export factor	ko03013 RNA transport;ko05164 Influenza A
AHME_09218	ko:K01870	IARS	isoleucyl-tRNA synthetase [EC:6.1.1.5]	ko00970 Aminoacyl-tRNA biosynthesis
AHME_05794	ko:K00729	ALG5	dolichyl-phosphate beta-glucosyltransferase [EC:2.4.1.117]	ko01100 Metabolic pathways;ko00510 N-Glycan biosynthesis
AHME_07578	ko:K01785	galM	aldose 1-epimerase [EC:5.1.3.3]	ko01100 Metabolic pathways;ko01110 Biosynthesis of secondary metabolites;ko01120 Microbial metabolism in diverse environments;ko01130 Biosynthesis of antibiotics;ko00010 Glycolysis / Gluconeogenesis;ko00052 Galactose metabolism
AHME_02580	ko:K03123	TFIIA2	transcription initiation factor TFIIA small subunit	ko03022 Basal transcription factors;ko05203 Viral carcinogenesis
AHME_05919	ko:K10990	RMI1	RecQ-mediated genome instability protein 1	ko03460 Fanconi anemia pathway
AHME_05755	ko:K01958	PC	pyruvate carboxylase [EC:6.4.1.1]	ko01100 Metabolic pathways;ko01120 Microbial metabolism in diverse environments;ko01200 Carbon metabolism;ko01230 Biosynthesis of amino acids;ko00020 Citrate cycle (TCA cycle);ko00620 Pyruvate metabolism;ko00720 Carbon fixation pathways in prokaryotes
AHME_03794	ko:K15634	gpmB	probable phosphoglycerate mutase [EC:5.4.2.12]	ko01100 Metabolic pathways;ko01110 Biosynthesis of secondary metabolites;ko01120 Microbial metabolism in diverse environments;ko01130 Biosynthesis of antibiotics;ko01200 Carbon metabolism;ko01230 Biosynthesis of amino acids;ko00010 Glycolysis / Gluconeogenesis;ko00680 Methane metabolism;ko00260 Glycine, serine and threonine metabolism
AHME_02311	ko:K06965	PELO	protein pelota	ko03015 mRNA surveillance pathway
AHME_02837	ko:K07937	ARF1	ADP-ribosylation factor 1	ko04072 Phospholipase D signaling pathway;ko04144 Endocytosis;ko05110 Vibrio cholerae infection;ko05134 Legionellosis
AHME_00018	ko:K00021	HMGCR	hydroxymethylglutaryl-CoA reductase (NADPH) [EC:1.1.1.34]	ko01100 Metabolic pathways;ko01110 Biosynthesis of secondary metabolites;ko01130 Biosynthesis of antibiotics;ko00900 Terpenoid backbone biosynthesis;ko04152 AMPK signaling pathway;ko04976 Bile secretion
AHME_07029	ko:K13953	adhP	alcohol dehydrogenase, propanol-preferring [EC:1.1.1.1]	ko01100 Metabolic pathways;ko01110 Biosynthesis of secondary metabolites;ko01120 Microbial metabolism in diverse environments;ko01130 Biosynthesis of antibiotics;ko01220 Degradation of aromatic compounds;ko00010 Glycolysis / Gluconeogenesis;ko00071 Fatty acid degradation;ko00350 Tyrosine metabolism;ko00830 Retinol metabolism;ko00625 Chloroalkane and chloroalkene degradation;ko00626 Naphthalene de…
AHME_13307	ko:K14311	NUP188	nuclear pore complex protein Nup188	ko03013 RNA transport
AHME_08233	ko:K04532	NAE1	amyloid beta precursor protein binding protein 1	ko05010 Alzheimer's disease
AHME_09875	ko:K04556	PARK2	parkin [EC:2.3.2.27]	ko04141 Protein processing in endoplasmic reticulum;ko04120 Ubiquitin mediated proteolysis;ko04137 Mitophagy - animal;ko05012 Parkinson's disease
AHME_01441	ko:K05853	ATP2A	Ca2+ transporting ATPase, sarcoplasmic/endoplasmic reticulum [EC:3.6.3.8]	ko04020 Calcium signaling pathway;ko04022 cGMP-PKG signaling pathway;ko04972 Pancreatic secretion;ko05010 Alzheimer's disease
AHME_05824	ko:K17741	GRE2	NADPH-dependent methylglyoxal reductase [EC:1.1.1.283]	ko00620 Pyruvate metabolism;ko00640 Propanoate metabolism;ko04011 MAPK signaling pathway - yeast
AHME_09205	ko:K11304	TIP60	histone acetyltransferase HTATIP [EC:2.3.1.48]	ko05166 HTLV-I infection
AHME_07363	ko:K00287	DHFR	dihydrofolate reductase [EC:1.5.1.3]	ko01100 Metabolic pathways;ko00790 Folate biosynthesis;ko00670 One carbon pool by folate;ko01523 Antifolate resistance
AHME_06742	ko:K05291	PIGS	phosphatidylinositol glycan, class S	ko01100 Metabolic pathways;ko00563 Glycosylphosphatidylinositol (GPI)-anchor biosynthesis
AHME_13162	ko:K02914	RP-L34	large subunit ribosomal protein L34	ko03010 Ribosome
AHME_04449	ko:K02324	POLE1	DNA polymerase epsilon subunit 1 [EC:2.7.7.7]	ko01100 Metabolic pathways;ko00230 Purine metabolism;ko00240 Pyrimidine metabolism;ko03030 DNA replication;ko03410 Base excision repair;ko03420 Nucleotide excision repair;ko05166 HTLV-I infection
AHME_13651	ko:K01519	ITPA	inosine triphosphate pyrophosphatase [EC:3.6.1.-]	ko01100 Metabolic pathways;ko00230 Purine metabolism;ko00983 Drug metabolism - other enzymes
AHME_14234	ko:K00799	GST	glutathione S-transferase [EC:2.5.1.18]	ko00480 Glutathione metabolism;ko00980 Metabolism of xenobiotics by cytochrome P450;ko00982 Drug metabolism - cytochrome P450;ko05200 Pathways in cancer;ko05204 Chemical carcinogenesis;ko05225 Hepatocellular carcinoma;ko05418 Fluid shear stress and atherosclerosis;ko01524 Platinum drug resistance
AHME_02228	ko:K00767	nadC	nicotinate-nucleotide pyrophosphorylase (carboxylating) [EC:2.4.2.19]	ko01100 Metabolic pathways;ko00760 Nicotinate and nicotinamide metabolism
AHME_03751	ko:K02926	RP-L4	large subunit ribosomal protein L4	ko03010 Ribosome
AHME_01973	ko:K04555	UBE2G2	ubiquitin-conjugating enzyme E2 G2 [EC:2.3.2.23]	ko04141 Protein processing in endoplasmic reticulum;ko04120 Ubiquitin mediated proteolysis;ko05012 Parkinson's disease
AHME_09583	ko:K00799	GST	glutathione S-transferase [EC:2.5.1.18]	ko00480 Glutathione metabolism;ko00980 Metabolism of xenobiotics by cytochrome P450;ko00982 Drug metabolism - cytochrome P450;ko05200 Pathways in cancer;ko05204 Chemical carcinogenesis;ko05225 Hepatocellular carcinoma;ko05418 Fluid shear stress and atherosclerosis;ko01524 Platinum drug resistance
AHME_06992	ko:K02332	POLG1	DNA polymerase gamma 1 [EC:2.7.7.7]	ko01100 Metabolic pathways;ko04139 Mitophagy - yeast
AHME_09669	ko:K12471	EPN	epsin	ko04144 Endocytosis
AHME_00263	ko:K01092	E3.1.3.25	myo-inositol-1(or 4)-monophosphatase [EC:3.1.3.25]	ko01100 Metabolic pathways;ko00562 Inositol phosphate metabolism;ko00521 Streptomycin biosynthesis;ko04070 Phosphatidylinositol signaling system
AHME_00834	ko:K05349	bglX	beta-glucosidase [EC:3.2.1.21]	ko01100 Metabolic pathways;ko01110 Biosynthesis of secondary metabolites;ko00500 Starch and sucrose metabolism;ko00460 Cyanoamino acid metabolism;ko00940 Phenylpropanoid biosynthesis
AHME_12827	ko:K13449	PR1	pathogenesis-related protein 1	ko04016 MAPK signaling pathway - plant;ko04075 Plant hormone signal transduction;ko04626 Plant-pathogen interaction
AHME_03088	ko:K03033	PSMD3	26S proteasome regulatory subunit N3	ko03050 Proteasome;ko05169 Epstein-Barr virus infection
AHME_01439	ko:K03283	HSPA1s	heat shock 70kDa protein 1/2/6/8	ko03040 Spliceosome;ko04141 Protein processing in endoplasmic reticulum;ko04010 MAPK signaling pathway;ko04144 Endocytosis;ko04612 Antigen processing and presentation;ko04915 Estrogen signaling pathway;ko04213 Longevity regulating pathway - multiple species;ko05134 Legionellosis;ko05162 Measles;ko05164 Influenza A;ko05169 Epstein-Barr virus infection;ko05145 Toxoplasmosis
AHME_11212	ko:K08266	MLST8	target of rapamycin complex subunit LST8	ko04151 PI3K-Akt signaling pathway;ko04150 mTOR signaling pathway;ko04140 Autophagy - animal;ko04138 Autophagy - yeast;ko04136 Autophagy - other
AHME_04263	ko:K00387	SUOX	sulfite oxidase [EC:1.8.3.1]	ko01100 Metabolic pathways;ko01120 Microbial metabolism in diverse environments;ko00920 Sulfur metabolism
AHME_05848	ko:K20406	NPRL3	nitrogen permease regulator 3-like protein	ko04150 mTOR signaling pathway
AHME_07434	ko:K12795	SUGT1	suppressor of G2 allele of SKP1	ko04621 NOD-like receptor signaling pathway;ko04626 Plant-pathogen interaction
AHME_05174	ko:K13303	SGK2	serum/glucocorticoid-regulated kinase 2 [EC:2.7.11.1]	ko04068 FoxO signaling pathway;ko04151 PI3K-Akt signaling pathway
AHME_08361	ko:K01950	E6.3.5.1	NAD+ synthase (glutamine-hydrolysing) [EC:6.3.5.1]	ko01100 Metabolic pathways;ko00760 Nicotinate and nicotinamide metabolism
AHME_03652	ko:K05099	MET	proto-oncogene tyrosine-protein kinase Met [EC:2.7.10.1]	ko04014 Ras signaling pathway;ko04015 Rap1 signaling pathway;ko04010 MAPK signaling pathway;ko04151 PI3K-Akt signaling pathway;ko04060 Cytokine-cytokine receptor interaction;ko04510 Focal adhesion;ko04520 Adherens junction;ko04360 Axon guidance;ko05200 Pathways in cancer;ko05230 Central carbon metabolism in cancer;ko05202 Transcriptional misregulation in cancer;ko05206 MicroRNAs in cancer;ko05205…
AHME_01557	ko:K16185	RRAGA_B	Ras-related GTP-binding protein A/B	ko04150 mTOR signaling pathway;ko04140 Autophagy - animal
AHME_01999	ko:K10739	RFA2	replication factor A2	ko03030 DNA replication;ko03420 Nucleotide excision repair;ko03430 Mismatch repair;ko03440 Homologous recombination;ko03460 Fanconi anemia pathway
AHME_07351	ko:K00697	otsA	trehalose 6-phosphate synthase [EC:2.4.1.15]	ko01100 Metabolic pathways;ko00500 Starch and sucrose metabolism
AHME_12865	ko:K20405	NPRL2	nitrogen permease regulator 2-like protein	ko04150 mTOR signaling pathway
AHME_11698	ko:K17908	WIPI	autophagy-related protein 18	ko04140 Autophagy - animal;ko04138 Autophagy - yeast;ko04136 Autophagy - other
AHME_12756	ko:K12198	CHMP5	charged multivesicular body protein 5	ko04144 Endocytosis;ko04217 Necroptosis
AHME_00066	ko:K08737	MSH6	DNA mismatch repair protein MSH6	ko03430 Mismatch repair;ko05200 Pathways in cancer;ko05210 Colorectal cancer;ko01524 Platinum drug resistance
AHME_04556	ko:K02883	RP-L18e	large subunit ribosomal protein L18e	ko03010 Ribosome
AHME_04385	ko:K02933	RP-L6	large subunit ribosomal protein L6	ko03010 Ribosome
AHME_03164	ko:K03024	RPC7	DNA-directed RNA polymerase III subunit RPC7	ko01100 Metabolic pathways;ko00230 Purine metabolism;ko00240 Pyrimidine metabolism;ko03020 RNA polymerase;ko04623 Cytosolic DNA-sensing pathway;ko05169 Epstein-Barr virus infection
AHME_05360	ko:K00766	trpD	anthranilate phosphoribosyltransferase [EC:2.4.2.18]	ko01100 Metabolic pathways;ko01110 Biosynthesis of secondary metabolites;ko01130 Biosynthesis of antibiotics;ko01230 Biosynthesis of amino acids;ko00400 Phenylalanine, tyrosine and tryptophan biosynthesis
AHME_10374	ko:K03239	EIF2B1	translation initiation factor eIF-2B subunit alpha	ko03013 RNA transport
AHME_07973	ko:K06013	STE24	STE24 endopeptidase [EC:3.4.24.84]	ko01130 Biosynthesis of antibiotics;ko00900 Terpenoid backbone biosynthesis
AHME_10396	ko:K10844	ERCC2	DNA excision repair protein ERCC-2 [EC:3.6.4.12]	ko03022 Basal transcription factors;ko03420 Nucleotide excision repair
AHME_09473	ko:K03575	mutY	A/G-specific adenine glycosylase [EC:3.2.2.-]	ko03410 Base excision repair
AHME_07652	ko:K01113	phoD	alkaline phosphatase D [EC:3.1.3.1]	ko01100 Metabolic pathways;ko00790 Folate biosynthesis;ko02020 Two-component system
AHME_04884	ko:K03125	TAF1	transcription initiation factor TFIID subunit 1	ko03022 Basal transcription factors
AHME_05892	ko:K12817	PRPF18	pre-mRNA-splicing factor 18	ko03040 Spliceosome
AHME_03654	ko:K03364	CDH1	cell division cycle 20-like protein 1, cofactor of APC complex	ko04120 Ubiquitin mediated proteolysis;ko04110 Cell cycle;ko04111 Cell cycle - yeast;ko04914 Progesterone-mediated oocyte maturation
AHME_02138	ko:K02138	ATPeF0D	F-type H+-transporting ATPase subunit d	ko01100 Metabolic pathways;ko00190 Oxidative phosphorylation;ko05010 Alzheimer's disease;ko05012 Parkinson's disease;ko05016 Huntington's disease
AHME_03425	ko:K09523	DNAJC3	DnaJ homolog subfamily C member 3	ko04141 Protein processing in endoplasmic reticulum;ko05164 Influenza A
AHME_12495	ko:K15292	STXBP1	syntaxin-binding protein 1	ko04721 Synaptic vesicle cycle
AHME_01879	ko:K22133	AAE3	oxalate---CoA ligase [EC:6.2.1.8]	ko01100 Metabolic pathways;ko00630 Glyoxylate and dicarboxylate metabolism
AHME_01525	ko:K01408	IDE	insulysin [EC:3.4.24.56]	ko05010 Alzheimer's disease
AHME_04848	ko:K08490	STX5	syntaxin 5	ko04130 SNARE interactions in vesicular transport
AHME_02247	ko:K12844	PRPF31	U4/U6 small nuclear ribonucleoprotein PRP31	ko03040 Spliceosome
AHME_00182	ko:K01689	ENO	enolase [EC:4.2.1.11]	ko01100 Metabolic pathways;ko01110 Biosynthesis of secondary metabolites;ko01120 Microbial metabolism in diverse environments;ko01130 Biosynthesis of antibiotics;ko01200 Carbon metabolism;ko01230 Biosynthesis of amino acids;ko00010 Glycolysis / Gluconeogenesis;ko00680 Methane metabolism;ko03018 RNA degradation;ko04066 HIF-1 signaling pathway
AHME_00084	ko:K00323	NNT	NAD(P) transhydrogenase [EC:1.6.1.2]	ko01100 Metabolic pathways;ko00760 Nicotinate and nicotinamide metabolism
AHME_08288	ko:K01852	LSS	lanosterol synthase [EC:5.4.99.7]	ko01100 Metabolic pathways;ko01110 Biosynthesis of secondary metabolites;ko01130 Biosynthesis of antibiotics;ko00100 Steroid biosynthesis
AHME_07189	ko:K03778	ldhA	D-lactate dehydrogenase [EC:1.1.1.28]	ko01120 Microbial metabolism in diverse environments;ko00620 Pyruvate metabolism
AHME_00244	ko:K20967	MOCS1	GTP 3',8-cyclase / cyclic pyranopterin monophosphate synthase [EC:4.1.99.22 4.6.1.17]	ko01100 Metabolic pathways;ko00790 Folate biosynthesis
AHME_08866	ko:K00621	GNPNAT1	glucosamine-phosphate N-acetyltransferase [EC:2.3.1.4]	ko00520 Amino sugar and nucleotide sugar metabolism
AHME_03783	ko:K08008	NOX1	NADPH oxidase 1	ko04380 Osteoclast differentiation;ko05418 Fluid shear stress and atherosclerosis;ko04933 AGE-RAGE signaling pathway in diabetic complications
AHME_12848	ko:K13830	ARO1	pentafunctional AROM polypeptide [EC:4.2.3.4 4.2.1.10 1.1.1.25 2.7.1.71 2.5.1.19]	ko01100 Metabolic pathways;ko01110 Biosynthesis of secondary metabolites;ko01130 Biosynthesis of antibiotics;ko01230 Biosynthesis of amino acids;ko00400 Phenylalanine, tyrosine and tryptophan biosynthesis
AHME_00760	ko:K03231	EEF1A	elongation factor 1-alpha	ko03013 RNA transport;ko05134 Legionellosis
AHME_08746	ko:K11723	BRD7	bromodomain-containing protein 7	ko05225 Hepatocellular carcinoma
AHME_07751	ko:K07208	RHEB	Ras homolog enriched in brain	ko04072 Phospholipase D signaling pathway;ko04151 PI3K-Akt signaling pathway;ko04152 AMPK signaling pathway;ko04150 mTOR signaling pathway;ko04140 Autophagy - animal;ko04218 Cellular senescence;ko04910 Insulin signaling pathway;ko04919 Thyroid hormone signaling pathway;ko04211 Longevity regulating pathway;ko05231 Choline metabolism in cancer;ko05165 Human papillomavirus infection
AHME_07952	ko:K12859	TXNL4A	U5 snRNP protein, DIM1 family	ko03040 Spliceosome
AHME_02540	ko:K09027	XBP1	X box-binding protein 1	ko04141 Protein processing in endoplasmic reticulum;ko04932 Non-alcoholic fatty liver disease (NAFLD);ko05166 HTLV-I infection
AHME_06677	ko:K12897	TRA2	transformer-2 protein	ko03040 Spliceosome
AHME_04440	ko:K04709	LAG1	Acyl-CoA-dependent ceramide synthase [EC:2.3.1.24]	ko01100 Metabolic pathways;ko00600 Sphingolipid metabolism
AHME_07126	ko:K00026	MDH2	malate dehydrogenase [EC:1.1.1.37]	ko01100 Metabolic pathways;ko01110 Biosynthesis of secondary metabolites;ko01120 Microbial metabolism in diverse environments;ko01130 Biosynthesis of antibiotics;ko01200 Carbon metabolism;ko00020 Citrate cycle (TCA cycle);ko00620 Pyruvate metabolism;ko00630 Glyoxylate and dicarboxylate metabolism;ko00710 Carbon fixation in photosynthetic organisms;ko00270 Cysteine and methionine metabolism
AHME_01596	ko:K18107	GAAD	L-glyceraldehyde reductase [EC:1.1.1.372]	ko01100 Metabolic pathways;ko00040 Pentose and glucuronate interconversions
AHME_09275	ko:K18669	DYRK2_3_4	dual specificity tyrosine-phosphorylation-regulated kinase 2/3/4 [EC:2.7.12.1]	ko04111 Cell cycle - yeast
AHME_04028	ko:K00053	ilvC	ketol-acid reductoisomerase [EC:1.1.1.86]	ko01100 Metabolic pathways;ko01110 Biosynthesis of secondary metabolites;ko01130 Biosynthesis of antibiotics;ko01210 2-Oxocarboxylic acid metabolism;ko01230 Biosynthesis of amino acids;ko00290 Valine, leucine and isoleucine biosynthesis;ko00770 Pantothenate and CoA biosynthesis
AHME_07738	ko:K10807	RRM1	ribonucleoside-diphosphate reductase subunit M1 [EC:1.17.4.1]	ko01100 Metabolic pathways;ko00230 Purine metabolism;ko00240 Pyrimidine metabolism;ko00480 Glutathione metabolism
AHME_10248	ko:K02555	MIH1	M-phase inducer tyrosine phosphatase [EC:3.1.3.48]	ko04011 MAPK signaling pathway - yeast;ko04111 Cell cycle - yeast
AHME_04642	ko:K03035	PSMD12	26S proteasome regulatory subunit N5	ko03050 Proteasome;ko05169 Epstein-Barr virus infection
AHME_00731	ko:K14559	MPP10	U3 small nucleolar RNA-associated protein MPP10	ko03008 Ribosome biogenesis in eukaryotes
AHME_01586	ko:K01652	E2.2.1.6L	acetolactate synthase I/II/III large subunit [EC:2.2.1.6]	ko01100 Metabolic pathways;ko01110 Biosynthesis of secondary metabolites;ko01130 Biosynthesis of antibiotics;ko01210 2-Oxocarboxylic acid metabolism;ko01230 Biosynthesis of amino acids;ko00650 Butanoate metabolism;ko00660 C5-Branched dibasic acid metabolism;ko00290 Valine, leucine and isoleucine biosynthesis;ko00770 Pantothenate and CoA biosynthesis
AHME_04061	ko:K14962	WDR82	COMPASS component SWD2	ko03015 mRNA surveillance pathway
AHME_06866	ko:K14565	NOP58	nucleolar protein 58	ko03008 Ribosome biogenesis in eukaryotes
AHME_02800	ko:K00295	MTD1	methylenetetrahydrofolate dehydrogenase (NAD+) [EC:1.5.1.15]	ko01100 Metabolic pathways;ko00670 One carbon pool by folate
AHME_08812	ko:K03695	clpB	ATP-dependent Clp protease ATP-binding subunit ClpB	ko04213 Longevity regulating pathway - multiple species
AHME_08397	ko:K10661	2019-03-06	E3 ubiquitin-protein ligase MARCH6 [EC:2.3.2.27]	ko04141 Protein processing in endoplasmic reticulum
AHME_07076	ko:K03243	EIF5B	translation initiation factor 5B	ko03013 RNA transport
AHME_02573	ko:K21141	ATG27	autophagy-related protein 27	ko04138 Autophagy - yeast
AHME_04841	ko:K07511	ECHS1	enoyl-CoA hydratase [EC:4.2.1.17]	ko01100 Metabolic pathways;ko01110 Biosynthesis of secondary metabolites;ko01120 Microbial metabolism in diverse environments;ko01130 Biosynthesis of antibiotics;ko01200 Carbon metabolism;ko01212 Fatty acid metabolism;ko00640 Propanoate metabolism;ko00650 Butanoate metabolism;ko00062 Fatty acid elongation;ko00071 Fatty acid degradation;ko00280 Valine, leucine and isoleucine degradation;ko00310 Ly…
AHME_04877	ko:K07573	CSL4	exosome complex component CSL4	ko03018 RNA degradation
AHME_13901	ko:K02684	PRI1	DNA primase small subunit [EC:2.7.7.-]	ko01100 Metabolic pathways;ko00230 Purine metabolism;ko00240 Pyrimidine metabolism;ko03030 DNA replication
AHME_06074	ko:K01210	E3.2.1.58	glucan 1,3-beta-glucosidase [EC:3.2.1.58]	ko00500 Starch and sucrose metabolism
AHME_06232	ko:K03000	RPA12	DNA-directed RNA polymerase I subunit RPA12	ko01100 Metabolic pathways;ko00230 Purine metabolism;ko00240 Pyrimidine metabolism;ko03020 RNA polymerase
AHME_00077	ko:K11816	YUCCA	indole-3-pyruvate monooxygenase [EC:1.14.13.168]	ko01100 Metabolic pathways;ko00380 Tryptophan metabolism
AHME_02828	ko:K07374	TUBA	tubulin alpha	ko04145 Phagosome;ko04210 Apoptosis;ko04530 Tight junction;ko04540 Gap junction;ko05130 Pathogenic Escherichia coli infection
AHME_01866	ko:K00550	OPI3	methylene-fatty-acyl-phospholipid synthase [EC:2.1.1.16]	ko01100 Metabolic pathways;ko01110 Biosynthesis of secondary metabolites;ko00564 Glycerophospholipid metabolism
AHME_06038	ko:K10842	MNAT1	CDK-activating kinase assembly factor MAT1	ko03022 Basal transcription factors;ko03420 Nucleotide excision repair
AHME_05125	ko:K14564	NOP56	nucleolar protein 56	ko03008 Ribosome biogenesis in eukaryotes
AHME_06047	ko:K12867	SYF1	pre-mRNA-splicing factor SYF1	ko03040 Spliceosome
AHME_02704	ko:K12873	BUD31	bud site selection protein 31	ko03040 Spliceosome
AHME_11891	ko:K01061	E3.1.1.45	carboxymethylenebutenolidase [EC:3.1.1.45]	ko01100 Metabolic pathways;ko01110 Biosynthesis of secondary metabolites;ko01120 Microbial metabolism in diverse environments;ko01130 Biosynthesis of antibiotics;ko00364 Fluorobenzoate degradation;ko00361 Chlorocyclohexane and chlorobenzene degradation;ko00623 Toluene degradation
AHME_08029	ko:K00693	GYS	glycogen synthase [EC:2.4.1.11]	ko01100 Metabolic pathways;ko00500 Starch and sucrose metabolism;ko04151 PI3K-Akt signaling pathway;ko04152 AMPK signaling pathway;ko04910 Insulin signaling pathway;ko04922 Glucagon signaling pathway;ko04931 Insulin resistance
AHME_00695	ko:K18592	GGT1_5	gamma-glutamyltranspeptidase / glutathione hydrolase / leukotriene-C4 hydrolase [EC:2.3.2.2 3.4.19.13 3.4.19.14]	ko01100 Metabolic pathways;ko00590 Arachidonic acid metabolism;ko00430 Taurine and hypotaurine metabolism;ko00460 Cyanoamino acid metabolism;ko00480 Glutathione metabolism
AHME_01446	ko:K01657	trpE	anthranilate synthase component I [EC:4.1.3.27]	ko01100 Metabolic pathways;ko01110 Biosynthesis of secondary metabolites;ko01130 Biosynthesis of antibiotics;ko01230 Biosynthesis of amino acids;ko00400 Phenylalanine, tyrosine and tryptophan biosynthesis;ko00405 Phenazine biosynthesis;ko02024 Quorum sensing;ko02025 Biofilm formation - Pseudomonas aeruginosa
AHME_05729	ko:K00413	CYC1	ubiquinol-cytochrome c reductase cytochrome c1 subunit	ko01100 Metabolic pathways;ko00190 Oxidative phosphorylation;ko02020 Two-component system;ko04260 Cardiac muscle contraction;ko05010 Alzheimer's disease;ko05012 Parkinson's disease;ko05016 Huntington's disease;ko04932 Non-alcoholic fatty liver disease (NAFLD)
AHME_10066	ko:K09481	SEC61B	protein transport protein SEC61 subunit beta	ko03060 Protein export;ko04141 Protein processing in endoplasmic reticulum;ko04145 Phagosome;ko05110 Vibrio cholerae infection
AHME_03064	ko:K01915	glnA	glutamine synthetase [EC:6.3.1.2]	ko01100 Metabolic pathways;ko01120 Microbial metabolism in diverse environments;ko01230 Biosynthesis of amino acids;ko00630 Glyoxylate and dicarboxylate metabolism;ko00910 Nitrogen metabolism;ko00250 Alanine, aspartate and glutamate metabolism;ko00220 Arginine biosynthesis;ko02020 Two-component system;ko04217 Necroptosis;ko04724 Glutamatergic synapse;ko04727 GABAergic synapse
AHME_10724	ko:K21421	NOX2	NADPH oxidase 2 [EC:1.-.-.-]	ko04066 HIF-1 signaling pathway;ko04145 Phagosome;ko04216 Ferroptosis;ko04217 Necroptosis;ko04621 NOD-like receptor signaling pathway;ko04670 Leukocyte transendothelial migration;ko04933 AGE-RAGE signaling pathway in diabetic complications;ko05140 Leishmaniasis
AHME_04866	ko:K00451	HGD	homogentisate 1,2-dioxygenase [EC:1.13.11.5]	ko01100 Metabolic pathways;ko01120 Microbial metabolism in diverse environments;ko00350 Tyrosine metabolism;ko00643 Styrene degradation
AHME_00564	ko:K01653	E2.2.1.6S	acetolactate synthase I/III small subunit [EC:2.2.1.6]	ko01100 Metabolic pathways;ko01110 Biosynthesis of secondary metabolites;ko01130 Biosynthesis of antibiotics;ko01210 2-Oxocarboxylic acid metabolism;ko01230 Biosynthesis of amino acids;ko00650 Butanoate metabolism;ko00660 C5-Branched dibasic acid metabolism;ko00290 Valine, leucine and isoleucine biosynthesis;ko00770 Pantothenate and CoA biosynthesis
AHME_09603	ko:K12197	CHMP1	charged multivesicular body protein 1	ko04144 Endocytosis;ko04217 Necroptosis
AHME_06940	ko:K06125	COQ2	4-hydroxybenzoate polyprenyltransferase [EC:2.5.1.39]	ko01100 Metabolic pathways;ko01110 Biosynthesis of secondary metabolites;ko00130 Ubiquinone and other terpenoid-quinone biosynthesis
AHME_03134	ko:K20177	VPS3	vacuolar protein sorting-associated protein 3	ko04138 Autophagy - yeast
AHME_02684	ko:K00784	rnz	ribonuclease Z [EC:3.1.26.11]	ko03013 RNA transport
AHME_12412	ko:K06675	SMC4	structural maintenance of chromosome 4	ko04111 Cell cycle - yeast
AHME_08006	ko:K09578	PIN1	peptidyl-prolyl cis-trans isomerase NIMA-interacting 1 [EC:5.2.1.8]	ko04622 RIG-I-like receptor signaling pathway
AHME_09467	ko:K17637	EXOC2	exocyst complex component 2	ko04014 Ras signaling pathway
AHME_02243	ko:K15544	SSU72	RNA polymerase II subunit A C-terminal domain phosphatase SSU72 [EC:3.1.3.16]	ko03015 mRNA surveillance pathway
AHME_11789	ko:K13338	PEX1	peroxin-1	ko04146 Peroxisome
AHME_02995	ko:K00103	GULO	L-gulonolactone oxidase [EC:1.1.3.8]	ko01100 Metabolic pathways;ko00053 Ascorbate and aldarate metabolism
AHME_04478	ko:K03115	CSNK2B	casein kinase II subunit beta	ko03008 Ribosome biogenesis in eukaryotes;ko04310 Wnt signaling pathway;ko04064 NF-kappa B signaling pathway;ko04137 Mitophagy - animal;ko04139 Mitophagy - yeast;ko04520 Adherens junction;ko04712 Circadian rhythm - plant;ko05162 Measles;ko05168 Herpes simplex infection;ko05169 Epstein-Barr virus infection
AHME_04234	ko:K20457	DHFS	dihydrofolate synthase [EC:6.3.2.12]	ko01100 Metabolic pathways;ko00790 Folate biosynthesis
AHME_03583	ko:K13993	HSP20	HSP20 family protein	ko04141 Protein processing in endoplasmic reticulum
AHME_02570	ko:K03037	PSMD6	26S proteasome regulatory subunit N7	ko03050 Proteasome;ko05169 Epstein-Barr virus infection
AHME_09083	ko:K17820	DHX33	ATP-dependent RNA helicase DHX33 [EC:3.6.4.13]	ko04621 NOD-like receptor signaling pathway
AHME_01720	ko:K02930	RP-L4e	large subunit ribosomal protein L4e	ko03010 Ribosome
AHME_10481	ko:K01897	ACSL	long-chain acyl-CoA synthetase [EC:6.2.1.3]	ko01100 Metabolic pathways;ko01212 Fatty acid metabolism;ko00061 Fatty acid biosynthesis;ko00071 Fatty acid degradation;ko04146 Peroxisome;ko04216 Ferroptosis;ko02024 Quorum sensing;ko04920 Adipocytokine signaling pathway;ko03320 PPAR signaling pathway
AHME_04456	ko:K00030	IDH3	isocitrate dehydrogenase (NAD+) [EC:1.1.1.41]	ko01100 Metabolic pathways;ko01110 Biosynthesis of secondary metabolites;ko01120 Microbial metabolism in diverse environments;ko01130 Biosynthesis of antibiotics;ko01200 Carbon metabolism;ko01210 2-Oxocarboxylic acid metabolism;ko01230 Biosynthesis of amino acids;ko00020 Citrate cycle (TCA cycle)
AHME_03091	ko:K12667	SWP1	oligosaccharyltransferase complex subunit delta (ribophorin II)	ko01100 Metabolic pathways;ko00510 N-Glycan biosynthesis;ko00513 Various types of N-glycan biosynthesis;ko04141 Protein processing in endoplasmic reticulum
AHME_06820	ko:K00889	PIP5K	1-phosphatidylinositol-4-phosphate 5-kinase [EC:2.7.1.68]	ko01100 Metabolic pathways;ko00562 Inositol phosphate metabolism;ko04011 MAPK signaling pathway - yeast;ko04070 Phosphatidylinositol signaling system;ko04072 Phospholipase D signaling pathway;ko04144 Endocytosis;ko04139 Mitophagy - yeast;ko04810 Regulation of actin cytoskeleton;ko04666 Fc gamma R-mediated phagocytosis;ko05231 Choline metabolism in cancer
AHME_04441	ko:K04709	LAG1	Acyl-CoA-dependent ceramide synthase [EC:2.3.1.24]	ko01100 Metabolic pathways;ko00600 Sphingolipid metabolism
AHME_06985	ko:K00026	MDH2	malate dehydrogenase [EC:1.1.1.37]	ko01100 Metabolic pathways;ko01110 Biosynthesis of secondary metabolites;ko01120 Microbial metabolism in diverse environments;ko01130 Biosynthesis of antibiotics;ko01200 Carbon metabolism;ko00020 Citrate cycle (TCA cycle);ko00620 Pyruvate metabolism;ko00630 Glyoxylate and dicarboxylate metabolism;ko00710 Carbon fixation in photosynthetic organisms;ko00270 Cysteine and methionine metabolism
AHME_13120	ko:K01895	ACSS	acetyl-CoA synthetase [EC:6.2.1.1]	ko01100 Metabolic pathways;ko01110 Biosynthesis of secondary metabolites;ko01120 Microbial metabolism in diverse environments;ko01130 Biosynthesis of antibiotics;ko01200 Carbon metabolism;ko00010 Glycolysis / Gluconeogenesis;ko00620 Pyruvate metabolism;ko00640 Propanoate metabolism;ko00720 Carbon fixation pathways in prokaryotes;ko00680 Methane metabolism
AHME_12680	ko:K06641	CHK2	serine/threonine-protein kinase Chk2 [EC:2.7.11.1]	ko04110 Cell cycle;ko04111 Cell cycle - yeast;ko04115 p53 signaling pathway;ko04218 Cellular senescence;ko05166 HTLV-I infection
AHME_01735	ko:K01739	metB	cystathionine gamma-synthase [EC:2.5.1.48]	ko01100 Metabolic pathways;ko01110 Biosynthesis of secondary metabolites;ko01130 Biosynthesis of antibiotics;ko01230 Biosynthesis of amino acids;ko00920 Sulfur metabolism;ko00270 Cysteine and methionine metabolism;ko00450 Selenocompound metabolism
AHME_02145	ko:K12398	AP3M	AP-3 complex subunit mu	ko04142 Lysosome
AHME_06484	ko:K01379	CTSD	cathepsin D [EC:3.4.23.5]	ko04071 Sphingolipid signaling pathway;ko04142 Lysosome;ko04140 Autophagy - animal;ko04210 Apoptosis;ko05152 Tuberculosis
AHME_12310	ko:K01613	psd	phosphatidylserine decarboxylase [EC:4.1.1.65]	ko01100 Metabolic pathways;ko01110 Biosynthesis of secondary metabolites;ko00564 Glycerophospholipid metabolism
AHME_05837	ko:K11996	MOCS3	adenylyltransferase and sulfurtransferase [EC:2.7.7.80 2.8.1.11]	ko04122 Sulfur relay system
AHME_12102	ko:K15303	AKR7	aflatoxin B1 aldehyde reductase	ko00980 Metabolism of xenobiotics by cytochrome P450
AHME_00226	ko:K03671	trxA	thioredoxin 1	ko04621 NOD-like receptor signaling pathway;ko05418 Fluid shear stress and atherosclerosis
AHME_03872	ko:K17764	MMM1	maintenance of mitochondrial morphology protein 1	ko04139 Mitophagy - yeast
AHME_00756	ko:K01061	E3.1.1.45	carboxymethylenebutenolidase [EC:3.1.1.45]	ko01100 Metabolic pathways;ko01110 Biosynthesis of secondary metabolites;ko01120 Microbial metabolism in diverse environments;ko01130 Biosynthesis of antibiotics;ko00364 Fluorobenzoate degradation;ko00361 Chlorocyclohexane and chlorobenzene degradation;ko00623 Toluene degradation
AHME_00488	ko:K01638	aceB	malate synthase [EC:2.3.3.9]	ko01100 Metabolic pathways;ko01110 Biosynthesis of secondary metabolites;ko01120 Microbial metabolism in diverse environments;ko01200 Carbon metabolism;ko00620 Pyruvate metabolism;ko00630 Glyoxylate and dicarboxylate metabolism
AHME_01492	ko:K15363	FAN1	fanconi-associated nuclease 1 [EC:3.1.21.- 3.1.4.1]	ko03460 Fanconi anemia pathway
AHME_09270	ko:K00791	miaA	tRNA dimethylallyltransferase [EC:2.5.1.75]	ko01100 Metabolic pathways;ko01110 Biosynthesis of secondary metabolites;ko00908 Zeatin biosynthesis
AHME_07450	ko:K14548	UTP4	U3 small nucleolar RNA-associated protein 4	ko03008 Ribosome biogenesis in eukaryotes
AHME_08220	ko:K14573	NOP4	nucleolar protein 4	ko03008 Ribosome biogenesis in eukaryotes
AHME_01617	ko:K03146	THI4	thiamine thiazole synthase	ko01100 Metabolic pathways;ko00730 Thiamine metabolism
AHME_11450	ko:K04097	HPGDS	prostaglandin-H2 D-isomerase / glutathione transferase [EC:5.3.99.2 2.5.1.18]	ko01100 Metabolic pathways;ko00590 Arachidonic acid metabolism;ko00480 Glutathione metabolism;ko00980 Metabolism of xenobiotics by cytochrome P450;ko00982 Drug metabolism - cytochrome P450;ko05204 Chemical carcinogenesis
AHME_01402	ko:K11228	STE11	mitogen-activated protein kinase kinase kinase [EC:2.7.11.25]	ko04011 MAPK signaling pathway - yeast
AHME_05748	ko:K00830	AGXT	alanine-glyoxylate transaminase / serine-glyoxylate transaminase / serine-pyruvate transaminase [EC:2.6.1.44 2.6.1.45 2.6.1.51]	ko01100 Metabolic pathways;ko01110 Biosynthesis of secondary metabolites;ko01120 Microbial metabolism in diverse environments;ko01130 Biosynthesis of antibiotics;ko01200 Carbon metabolism;ko00630 Glyoxylate and dicarboxylate metabolism;ko00680 Methane metabolism;ko00250 Alanine, aspartate and glutamate metabolism;ko00260 Glycine, serine and threonine metabolism;ko04146 Peroxisome
AHME_13977	ko:K10416	DYNC1LI	dynein light intermediate chain 1, cytosolic	ko04145 Phagosome;ko04962 Vasopressin-regulated water reabsorption;ko05132 Salmonella infection
AHME_03750	ko:K02960	RP-S16e	small subunit ribosomal protein S16e	ko03010 Ribosome
AHME_03949	ko:K21157	SAK1	SNF1-activating kinase 1 [EC:2.7.11.1]	ko04138 Autophagy - yeast
AHME_12988	ko:K12396	AP3D	AP-3 complex subunit delta	ko04142 Lysosome
AHME_03070	ko:K02201	E2.7.7.3B	pantetheine-phosphate adenylyltransferase [EC:2.7.7.3]	ko01100 Metabolic pathways;ko00770 Pantothenate and CoA biosynthesis
AHME_08252	ko:K14315	NDC1	nucleoporin NDC1	ko03013 RNA transport
AHME_12108	ko:K14338	cypD_E	cytochrome P450 / NADPH-cytochrome P450 reductase [EC:1.14.14.1 1.6.2.4]	ko01120 Microbial metabolism in diverse environments;ko00071 Fatty acid degradation;ko00380 Tryptophan metabolism;ko00627 Aminobenzoate degradation
AHME_05251	ko:K10848	ERCC4	DNA excision repair protein ERCC-4 [EC:3.1.-.-]	ko03420 Nucleotide excision repair;ko03460 Fanconi anemia pathway
AHME_00198	ko:K11246	SHO1	SHO1 osmosensor	ko04011 MAPK signaling pathway - yeast
AHME_00412	ko:K12819	SLU7	pre-mRNA-processing factor SLU7	ko03040 Spliceosome
AHME_03624	ko:K06123	AYR1	1-acylglycerone phosphate reductase [EC:1.1.1.101]	ko01100 Metabolic pathways;ko00564 Glycerophospholipid metabolism;ko00565 Ether lipid metabolism
AHME_08826	ko:K15859	SKN7	osomolarity two-component system, response regulator SKN7	ko02020 Two-component system
AHME_00455	ko:K01687	ilvD	dihydroxy-acid dehydratase [EC:4.2.1.9]	ko01100 Metabolic pathways;ko01110 Biosynthesis of secondary metabolites;ko01130 Biosynthesis of antibiotics;ko01210 2-Oxocarboxylic acid metabolism;ko01230 Biosynthesis of amino acids;ko00290 Valine, leucine and isoleucine biosynthesis;ko00770 Pantothenate and CoA biosynthesis
AHME_10588	ko:K06639	CDC14	cell division cycle 14 [EC:3.1.3.16 3.1.3.48]	ko04110 Cell cycle;ko04111 Cell cycle - yeast;ko04113 Meiosis - yeast
AHME_03510	ko:K01183	E3.2.1.14	chitinase [EC:3.2.1.14]	ko01100 Metabolic pathways;ko00520 Amino sugar and nucleotide sugar metabolism
AHME_10123	ko:K01951	guaA	GMP synthase (glutamine-hydrolysing) [EC:6.3.5.2]	ko01100 Metabolic pathways;ko00230 Purine metabolism;ko00983 Drug metabolism - other enzymes
AHME_08480	ko:K11262	ACACA	acetyl-CoA carboxylase / biotin carboxylase 1 [EC:6.4.1.2 6.3.4.14]	ko01100 Metabolic pathways;ko01110 Biosynthesis of secondary metabolites;ko01212 Fatty acid metabolism;ko00620 Pyruvate metabolism;ko00640 Propanoate metabolism;ko00061 Fatty acid biosynthesis;ko00254 Aflatoxin biosynthesis;ko04152 AMPK signaling pathway;ko04910 Insulin signaling pathway;ko04922 Glucagon signaling pathway
AHME_09216	ko:K11227	PBS2	mitogen-activated protein kinase kinase [EC:2.7.12.2]	ko04011 MAPK signaling pathway - yeast;ko04139 Mitophagy - yeast
AHME_04664	ko:K08269	ULK2	serine/threonine-protein kinase ULK2 [EC:2.7.11.1]	ko04150 mTOR signaling pathway;ko04140 Autophagy - animal;ko04138 Autophagy - yeast;ko04136 Autophagy - other;ko04139 Mitophagy - yeast;ko04212 Longevity regulating pathway - worm
AHME_06865	ko:K03357	APC10	anaphase-promoting complex subunit 10	ko04120 Ubiquitin mediated proteolysis;ko04110 Cell cycle;ko04111 Cell cycle - yeast;ko04113 Meiosis - yeast;ko04114 Oocyte meiosis;ko04914 Progesterone-mediated oocyte maturation;ko05166 HTLV-I infection
AHME_00481	ko:K00232	E1.3.3.6	acyl-CoA oxidase [EC:1.3.3.6]	ko01100 Metabolic pathways;ko01110 Biosynthesis of secondary metabolites;ko01212 Fatty acid metabolism;ko00071 Fatty acid degradation;ko00592 alpha-Linolenic acid metabolism;ko01040 Biosynthesis of unsaturated fatty acids;ko04024 cAMP signaling pathway;ko04146 Peroxisome;ko03320 PPAR signaling pathway
AHME_09269	ko:K19029	PFKFB2	6-phosphofructo-2-kinase / fructose-2,6-biphosphatase 2 [EC:2.7.1.105 3.1.3.46]	ko00051 Fructose and mannose metabolism;ko04152 AMPK signaling pathway;ko04919 Thyroid hormone signaling pathway
AHME_02497	ko:K04567	KARS	lysyl-tRNA synthetase, class II [EC:6.1.1.6]	ko00970 Aminoacyl-tRNA biosynthesis
AHME_02896	ko:K02149	ATPeV1D	V-type H+-transporting ATPase subunit D	ko01100 Metabolic pathways;ko00190 Oxidative phosphorylation;ko04150 mTOR signaling pathway;ko04145 Phagosome;ko04966 Collecting duct acid secretion;ko04721 Synaptic vesicle cycle;ko05323 Rheumatoid arthritis;ko05110 Vibrio cholerae infection;ko05120 Epithelial cell signaling in Helicobacter pylori infection
AHME_09020	ko:K01210	E3.2.1.58	glucan 1,3-beta-glucosidase [EC:3.2.1.58]	ko00500 Starch and sucrose metabolism
AHME_06112	ko:K01176	AMY	alpha-amylase [EC:3.2.1.1]	ko01100 Metabolic pathways;ko00500 Starch and sucrose metabolism;ko04973 Carbohydrate digestion and absorption
AHME_04074	ko:K01626	E2.5.1.54	3-deoxy-7-phosphoheptulonate synthase [EC:2.5.1.54]	ko01100 Metabolic pathways;ko01110 Biosynthesis of secondary metabolites;ko01130 Biosynthesis of antibiotics;ko01230 Biosynthesis of amino acids;ko00400 Phenylalanine, tyrosine and tryptophan biosynthesis;ko02024 Quorum sensing
AHME_12246	ko:K09668	LARGE	glycosyltransferase-like protein LARGE [EC:2.4.2.- 2.4.1.-]	ko01100 Metabolic pathways;ko00515 Mannose type O-glycan biosynthesis
AHME_02550	ko:K01634	SGPL1	sphinganine-1-phosphate aldolase [EC:4.1.2.27]	ko01100 Metabolic pathways;ko00600 Sphingolipid metabolism;ko04071 Sphingolipid signaling pathway
AHME_02562	ko:K03661	ATPeV0B	V-type H+-transporting ATPase 21kDa proteolipid subunit	ko01100 Metabolic pathways;ko00190 Oxidative phosphorylation;ko04145 Phagosome;ko04142 Lysosome;ko04721 Synaptic vesicle cycle;ko05323 Rheumatoid arthritis;ko05110 Vibrio cholerae infection;ko05120 Epithelial cell signaling in Helicobacter pylori infection;ko05152 Tuberculosis
AHME_01549	ko:K05757	ARPC1A_B	actin related protein 2/3 complex, subunit 1A/1B	ko04144 Endocytosis;ko04810 Regulation of actin cytoskeleton;ko04666 Fc gamma R-mediated phagocytosis;ko05130 Pathogenic Escherichia coli infection;ko05132 Salmonella infection;ko05131 Shigellosis;ko05100 Bacterial invasion of epithelial cells
AHME_02501	ko:K11088	SNRPD3	small nuclear ribonucleoprotein D3	ko03040 Spliceosome;ko04139 Mitophagy - yeast;ko05322 Systemic lupus erythematosus
AHME_05003	ko:K04713	SUR2	sphinganine C4-monooxygenase [EC:1.14.18.5]	ko01100 Metabolic pathways;ko00600 Sphingolipid metabolism
AHME_05752	ko:K08773	RALBP1	RalA-binding protein 1	ko04014 Ras signaling pathway;ko05200 Pathways in cancer;ko05212 Pancreatic cancer
AHME_08667	ko:K00128	ALDH	aldehyde dehydrogenase (NAD+) [EC:1.2.1.3]	ko01100 Metabolic pathways;ko01110 Biosynthesis of secondary metabolites;ko01120 Microbial metabolism in diverse environments;ko01130 Biosynthesis of antibiotics;ko00010 Glycolysis / Gluconeogenesis;ko00053 Ascorbate and aldarate metabolism;ko00620 Pyruvate metabolism;ko00071 Fatty acid degradation;ko00561 Glycerolipid metabolism;ko00280 Valine, leucine and isoleucine degradation;ko00310 Lysine d…
AHME_02844	ko:K11405	HDAC8	histone deacetylase 8 [EC:3.5.1.98]	ko05203 Viral carcinogenesis;ko05034 Alcoholism;ko05165 Human papillomavirus infection
AHME_02122	ko:K12879	THOC2	THO complex subunit 2	ko03040 Spliceosome;ko03013 RNA transport
AHME_13016	ko:K15859	SKN7	osomolarity two-component system, response regulator SKN7	ko02020 Two-component system
AHME_10952	ko:K03869	CUL3	cullin 3	ko04120 Ubiquitin mediated proteolysis;ko04340 Hedgehog signaling pathway;ko04341 Hedgehog signaling pathway - fly
AHME_00062	ko:K12761	SNF1	carbon catabolite-derepressing protein kinase [EC:2.7.11.1]	ko04138 Autophagy - yeast;ko04113 Meiosis - yeast
AHME_10920	ko:K14307	NUPL1	nucleoporin p58/p45	ko03013 RNA transport
AHME_00929	ko:K00411	UQCRFS1	ubiquinol-cytochrome c reductase iron-sulfur subunit [EC:1.10.2.2]	ko01100 Metabolic pathways;ko00190 Oxidative phosphorylation;ko02020 Two-component system;ko04260 Cardiac muscle contraction;ko05010 Alzheimer's disease;ko05012 Parkinson's disease;ko05016 Huntington's disease;ko04932 Non-alcoholic fatty liver disease (NAFLD)
AHME_12036	ko:K08501	STX8	syntaxin 8	ko04130 SNARE interactions in vesicular transport
AHME_09277	ko:K13339	PEX6	peroxin-6	ko04146 Peroxisome
AHME_00328	ko:K00799	GST	glutathione S-transferase [EC:2.5.1.18]	ko00480 Glutathione metabolism;ko00980 Metabolism of xenobiotics by cytochrome P450;ko00982 Drug metabolism - cytochrome P450;ko05200 Pathways in cancer;ko05204 Chemical carcinogenesis;ko05225 Hepatocellular carcinoma;ko05418 Fluid shear stress and atherosclerosis;ko01524 Platinum drug resistance
AHME_07949	ko:K12160	SUMO	small ubiquitin-related modifier	ko03013 RNA transport;ko05418 Fluid shear stress and atherosclerosis
AHME_01554	ko:K00794	ribH	6,7-dimethyl-8-ribityllumazine synthase [EC:2.5.1.78]	ko01100 Metabolic pathways;ko01110 Biosynthesis of secondary metabolites;ko00740 Riboflavin metabolism
AHME_00094	ko:K00589	MET1	uroporphyrin-III C-methyltransferase [EC:2.1.1.107]	ko01100 Metabolic pathways;ko01110 Biosynthesis of secondary metabolites;ko01120 Microbial metabolism in diverse environments;ko00860 Porphyrin and chlorophyll metabolism
AHME_05888	ko:K10415	DYNC1I	dynein intermediate chain, cytosolic	ko04145 Phagosome;ko04962 Vasopressin-regulated water reabsorption;ko05132 Salmonella infection
AHME_04678	ko:K01673	cynT	carbonic anhydrase [EC:4.2.1.1]	ko00910 Nitrogen metabolism
AHME_04324	ko:K00624	E2.3.1.7	carnitine O-acetyltransferase [EC:2.3.1.7]	ko04146 Peroxisome
AHME_11481	ko:K00134	GAPDH	glyceraldehyde 3-phosphate dehydrogenase [EC:1.2.1.12]	ko01100 Metabolic pathways;ko01110 Biosynthesis of secondary metabolites;ko01120 Microbial metabolism in diverse environments;ko01130 Biosynthesis of antibiotics;ko01200 Carbon metabolism;ko01230 Biosynthesis of amino acids;ko00010 Glycolysis / Gluconeogenesis;ko00710 Carbon fixation in photosynthetic organisms;ko04066 HIF-1 signaling pathway;ko05010 Alzheimer's disease
AHME_02524	ko:K03009	RPB12	DNA-directed RNA polymerases I, II, and III subunit RPABC4	ko01100 Metabolic pathways;ko00230 Purine metabolism;ko00240 Pyrimidine metabolism;ko03020 RNA polymerase;ko04623 Cytosolic DNA-sensing pathway;ko05016 Huntington's disease;ko05169 Epstein-Barr virus infection
AHME_02227	ko:K10084	EDEM1	ER degradation enhancer, mannosidase alpha-like 1	ko04141 Protein processing in endoplasmic reticulum
AHME_02111	ko:K11353	NDUFA13	NADH dehydrogenase (ubiquinone) 1 alpha subcomplex subunit 13	ko01100 Metabolic pathways;ko00190 Oxidative phosphorylation;ko04723 Retrograde endocannabinoid signaling;ko05010 Alzheimer's disease;ko05012 Parkinson's disease;ko05016 Huntington's disease;ko04932 Non-alcoholic fatty liver disease (NAFLD)
AHME_12550	ko:K01192	E3.2.1.25	beta-mannosidase [EC:3.2.1.25]	ko00511 Other glycan degradation;ko04142 Lysosome
AHME_04113	ko:K09189	MLL5	histone-lysine N-methyltransferase MLL5 [EC:2.1.1.43]	ko00310 Lysine degradation
AHME_01464	ko:K00486	KMO	kynurenine 3-monooxygenase [EC:1.14.13.9]	ko01100 Metabolic pathways;ko00380 Tryptophan metabolism
AHME_00530	ko:K17877	NIT-6	nitrite reductase (NAD(P)H) [EC:1.7.1.4]	ko01120 Microbial metabolism in diverse environments;ko00910 Nitrogen metabolism
AHME_10097	ko:K06666	TUP1	general transcriptional corepressor TUP1	ko04011 MAPK signaling pathway - yeast;ko04111 Cell cycle - yeast
AHME_03855	ko:K06053	RBPSUH	recombining binding protein suppressor of hairless	ko04330 Notch signaling pathway;ko04658 Th1 and Th2 cell differentiation;ko05203 Viral carcinogenesis;ko05169 Epstein-Barr virus infection;ko05165 Human papillomavirus infection
AHME_01893	ko:K13126	PABPC	polyadenylate-binding protein	ko03013 RNA transport;ko03015 mRNA surveillance pathway;ko03018 RNA degradation
AHME_02302	ko:K02905	RP-L29e	large subunit ribosomal protein L29e	ko03010 Ribosome
AHME_04533	ko:K13354	SLC25A17	solute carrier family 25 (peroxisomal adenine nucleotide transporter), member 17	ko04146 Peroxisome
AHME_04974	ko:K11644	SIN3A	paired amphipathic helix protein Sin3a	ko04139 Mitophagy - yeast;ko04919 Thyroid hormone signaling pathway;ko05202 Transcriptional misregulation in cancer;ko05016 Huntington's disease
AHME_07657	ko:K02903	RP-L28e	large subunit ribosomal protein L28e	ko03010 Ribosome
AHME_10825	ko:K03380	E1.14.13.7	phenol 2-monooxygenase [EC:1.14.13.7]	ko01120 Microbial metabolism in diverse environments;ko00627 Aminobenzoate degradation;ko00623 Toluene degradation
AHME_07032	ko:K19572	CECR1	adenosine deaminase CECR1 [EC:3.5.4.4]	ko01100 Metabolic pathways;ko00230 Purine metabolism
AHME_09243	ko:K02540	MCM2	DNA replication licensing factor MCM2 [EC:3.6.4.12]	ko03030 DNA replication;ko04110 Cell cycle;ko04111 Cell cycle - yeast;ko04113 Meiosis - yeast
AHME_03118	ko:K10524	NRK1_2	nicotinamide/nicotinate riboside kinase [EC:2.7.1.22 2.7.1.173]	ko01100 Metabolic pathways;ko00760 Nicotinate and nicotinamide metabolism
AHME_08296	ko:K01078	PHO	acid phosphatase [EC:3.1.3.2]	ko01100 Metabolic pathways;ko00730 Thiamine metabolism;ko00740 Riboflavin metabolism
AHME_06512	ko:K10704	UBE2V	ubiquitin-conjugating enzyme E2 variant	ko04624 Toll and Imd signaling pathway
AHME_09279	ko:K03348	APC1	anaphase-promoting complex subunit 1	ko04120 Ubiquitin mediated proteolysis;ko04110 Cell cycle;ko04111 Cell cycle - yeast;ko04113 Meiosis - yeast;ko04114 Oocyte meiosis;ko04914 Progesterone-mediated oocyte maturation;ko05166 HTLV-I infection
AHME_05715	ko:K15304	RANBP3	Ran-binding protein 3	ko05166 HTLV-I infection
AHME_03019	ko:K07973	GNG	guanine nucleotide-binding protein subunit gamma, other	ko04011 MAPK signaling pathway - yeast
AHME_06905	ko:K07756	IP6K	inositol-hexakisphosphate 5-kinase [EC:2.7.4.21]	ko04070 Phosphatidylinositol signaling system;ko04138 Autophagy - yeast
AHME_09913	ko:K10258	TER	very-long-chain enoyl-CoA reductase [EC:1.3.1.93]	ko01110 Biosynthesis of secondary metabolites;ko01212 Fatty acid metabolism;ko00062 Fatty acid elongation;ko01040 Biosynthesis of unsaturated fatty acids
AHME_13413	ko:K08738	CYC	cytochrome c	ko01100 Metabolic pathways;ko01120 Microbial metabolism in diverse environments;ko00920 Sulfur metabolism;ko02020 Two-component system;ko04210 Apoptosis;ko04214 Apoptosis - fly;ko04215 Apoptosis - multiple species;ko04115 p53 signaling pathway;ko05200 Pathways in cancer;ko05210 Colorectal cancer;ko05222 Small cell lung cancer;ko05010 Alzheimer's disease;ko05012 Parkinson's disease;ko05014 Amyotro…
AHME_11718	ko:K14545	RRP7	ribosomal RNA-processing protein 7	ko03008 Ribosome biogenesis in eukaryotes
AHME_00088	ko:K03846	ALG9	alpha-1,2-mannosyltransferase [EC:2.4.1.259 2.4.1.261]	ko01100 Metabolic pathways;ko00510 N-Glycan biosynthesis;ko00513 Various types of N-glycan biosynthesis
AHME_05814	ko:K01426	E3.5.1.4	amidase [EC:3.5.1.4]	ko01120 Microbial metabolism in diverse environments;ko00330 Arginine and proline metabolism;ko00360 Phenylalanine metabolism;ko00380 Tryptophan metabolism;ko00627 Aminobenzoate degradation;ko00643 Styrene degradation
AHME_11132	ko:K00294	E1.2.1.88	1-pyrroline-5-carboxylate dehydrogenase [EC:1.2.1.88]	ko01100 Metabolic pathways;ko00250 Alanine, aspartate and glutamate metabolism;ko00330 Arginine and proline metabolism
AHME_04563	ko:K05607	AUH	methylglutaconyl-CoA hydratase [EC:4.2.1.18]	ko01100 Metabolic pathways;ko00280 Valine, leucine and isoleucine degradation
AHME_05180	ko:K12373	HEXA_B	hexosaminidase [EC:3.2.1.52]	ko01100 Metabolic pathways;ko00520 Amino sugar and nucleotide sugar metabolism;ko00513 Various types of N-glycan biosynthesis;ko00531 Glycosaminoglycan degradation;ko00603 Glycosphingolipid biosynthesis - globo and isoglobo series;ko00604 Glycosphingolipid biosynthesis - ganglio series;ko00511 Other glycan degradation;ko04142 Lysosome
AHME_04824	ko:K08333	PIK3R4	phosphoinositide-3-kinase, regulatory subunit 4 [EC:2.7.11.1]	ko04371 Apelin signaling pathway;ko04140 Autophagy - animal;ko04138 Autophagy - yeast;ko04136 Autophagy - other
AHME_09998	ko:K06100	SYMPK	symplekin	ko03015 mRNA surveillance pathway;ko04530 Tight junction
AHME_04157	ko:K00031	IDH1	isocitrate dehydrogenase [EC:1.1.1.42]	ko01100 Metabolic pathways;ko01110 Biosynthesis of secondary metabolites;ko01120 Microbial metabolism in diverse environments;ko01130 Biosynthesis of antibiotics;ko01200 Carbon metabolism;ko01210 2-Oxocarboxylic acid metabolism;ko01230 Biosynthesis of amino acids;ko00020 Citrate cycle (TCA cycle);ko00720 Carbon fixation pathways in prokaryotes;ko00480 Glutathione metabolism;ko04146 Peroxisome
AHME_03253	ko:K12275	SEC62	translocation protein SEC62	ko03060 Protein export;ko04141 Protein processing in endoplasmic reticulum
AHME_09650	ko:K09828	DHCR24	Delta24-sterol reductase [EC:1.3.1.72 1.3.1.-]	ko01100 Metabolic pathways;ko01110 Biosynthesis of secondary metabolites;ko00100 Steroid biosynthesis
AHME_12787	ko:K05743	LIMK1	LIM domain kinase 1 [EC:2.7.11.1]	ko04810 Regulation of actin cytoskeleton;ko04666 Fc gamma R-mediated phagocytosis;ko04360 Axon guidance
AHME_13739	ko:K01179	E3.2.1.4	endoglucanase [EC:3.2.1.4]	ko01100 Metabolic pathways;ko00500 Starch and sucrose metabolism
AHME_03829	ko:K12839	SMNDC1	survival of motor neuron-related-splicing factor 30	ko03040 Spliceosome
AHME_13086	ko:K03781	katE	catalase [EC:1.11.1.6]	ko01110 Biosynthesis of secondary metabolites;ko01130 Biosynthesis of antibiotics;ko01200 Carbon metabolism;ko00630 Glyoxylate and dicarboxylate metabolism;ko00380 Tryptophan metabolism;ko04016 MAPK signaling pathway - plant;ko04011 MAPK signaling pathway - yeast;ko04068 FoxO signaling pathway;ko04146 Peroxisome;ko04211 Longevity regulating pathway;ko04212 Longevity regulating pathway - worm;ko04…
AHME_03062	ko:K02737	PSMB5	20S proteasome subunit beta 5 [EC:3.4.25.1]	ko03050 Proteasome
AHME_05782	ko:K12189	VPS25	ESCRT-II complex subunit VPS25	ko04144 Endocytosis
AHME_13347	ko:K05349	bglX	beta-glucosidase [EC:3.2.1.21]	ko01100 Metabolic pathways;ko01110 Biosynthesis of secondary metabolites;ko00500 Starch and sucrose metabolism;ko00460 Cyanoamino acid metabolism;ko00940 Phenylpropanoid biosynthesis
AHME_01275	ko:K10578	UBE2J1	ubiquitin-conjugating enzyme E2 J1 [EC:2.3.2.23]	ko04141 Protein processing in endoplasmic reticulum;ko04120 Ubiquitin mediated proteolysis;ko05012 Parkinson's disease
AHME_10006	ko:K12837	U2AF2	splicing factor U2AF 65 kDa subunit	ko03040 Spliceosome
AHME_09031	ko:K14007	SEC24	protein transport protein SEC24	ko04141 Protein processing in endoplasmic reticulum
AHME_10237	ko:K00565	RNMT	mRNA (guanine-N7-)-methyltransferase [EC:2.1.1.56]	ko03015 mRNA surveillance pathway
AHME_10904	ko:K15628	PXA	ATP-binding cassette, subfamily D (ALD), peroxisomal long-chain fatty acid import protein	ko02010 ABC transporters;ko04146 Peroxisome
AHME_04626	ko:K00108	betA	choline dehydrogenase [EC:1.1.99.1]	ko01100 Metabolic pathways;ko00260 Glycine, serine and threonine metabolism
AHME_02275	ko:K15306	RANBP1	Ran-binding protein 1	ko05203 Viral carcinogenesis;ko05166 HTLV-I infection
AHME_06582	ko:K01196	AGL	glycogen debranching enzyme [EC:2.4.1.25 3.2.1.33]	ko01100 Metabolic pathways;ko01110 Biosynthesis of secondary metabolites;ko00500 Starch and sucrose metabolism
AHME_02204	ko:K06133	LYS5	4'-phosphopantetheinyl transferase [EC:2.7.8.-]	ko00770 Pantothenate and CoA biosynthesis
AHME_03933	ko:K03264	EIF6	translation initiation factor 6	ko03008 Ribosome biogenesis in eukaryotes
AHME_05110	ko:K01209	abfA	alpha-N-arabinofuranosidase [EC:3.2.1.55]	ko00520 Amino sugar and nucleotide sugar metabolism
AHME_03534	ko:K00077	panE	2-dehydropantoate 2-reductase [EC:1.1.1.169]	ko01100 Metabolic pathways;ko01110 Biosynthesis of secondary metabolites;ko00770 Pantothenate and CoA biosynthesis
AHME_13308	ko:K00838	ARO8	aromatic amino acid aminotransferase I / 2-aminoadipate transaminase [EC:2.6.1.57 2.6.1.39 2.6.1.27 2.6.1.5]	ko01100 Metabolic pathways;ko01110 Biosynthesis of secondary metabolites;ko01130 Biosynthesis of antibiotics;ko01210 2-Oxocarboxylic acid metabolism;ko01230 Biosynthesis of amino acids;ko00270 Cysteine and methionine metabolism;ko00300 Lysine biosynthesis;ko00350 Tyrosine metabolism;ko00360 Phenylalanine metabolism;ko00380 Tryptophan metabolism;ko00400 Phenylalanine, tyrosine and tryptophan biosy…
AHME_09734	ko:K10630	RBCK1	RanBP-type and C3HC4-type zinc finger-containing protein 1 [EC:2.3.2.27]	ko04217 Necroptosis;ko04621 NOD-like receptor signaling pathway
AHME_05777	ko:K02921	RP-L37Ae	large subunit ribosomal protein L37Ae	ko03010 Ribosome
AHME_04888	ko:K10872	DMC1	meiotic recombination protein DMC1	ko04113 Meiosis - yeast
AHME_02436	ko:K02137	ATPeF0O	F-type H+-transporting ATPase subunit O	ko01100 Metabolic pathways;ko00190 Oxidative phosphorylation;ko05010 Alzheimer's disease;ko05012 Parkinson's disease;ko05016 Huntington's disease
AHME_09194	ko:K13993	HSP20	HSP20 family protein	ko04141 Protein processing in endoplasmic reticulum
AHME_11295	ko:K02154	ATPeV0A	V-type H+-transporting ATPase subunit a	ko01100 Metabolic pathways;ko00190 Oxidative phosphorylation;ko04145 Phagosome;ko04142 Lysosome;ko04966 Collecting duct acid secretion;ko04721 Synaptic vesicle cycle;ko05323 Rheumatoid arthritis;ko05110 Vibrio cholerae infection;ko05120 Epithelial cell signaling in Helicobacter pylori infection;ko05152 Tuberculosis;ko05165 Human papillomavirus infection
AHME_02135	ko:K01728	pel	pectate lyase [EC:4.2.2.2]	ko00040 Pentose and glucuronate interconversions;ko02024 Quorum sensing
AHME_01527	ko:K02219	CKS1	cyclin-dependent kinase regulatory subunit CKS1	ko04111 Cell cycle - yeast;ko05200 Pathways in cancer;ko05222 Small cell lung cancer
AHME_06445	ko:K13993	HSP20	HSP20 family protein	ko04141 Protein processing in endoplasmic reticulum
AHME_08305	ko:K02734	PSMB2	20S proteasome subunit beta 4 [EC:3.4.25.1]	ko03050 Proteasome
AHME_02930	ko:K12272	SRPRB	signal recognition particle receptor subunit beta	ko03060 Protein export
AHME_07411	ko:K03107	SRP68	signal recognition particle subunit SRP68	ko03060 Protein export
AHME_03444	ko:K08066	NFYC	nuclear transcription factor Y, gamma	ko04612 Antigen processing and presentation;ko05152 Tuberculosis
AHME_10450	ko:K03332	fruA	fructan beta-fructosidase [EC:3.2.1.80]	ko00051 Fructose and mannose metabolism
AHME_13100	ko:K15053	CHMP7	charged multivesicular body protein 7	ko04144 Endocytosis;ko04217 Necroptosis
AHME_10874	ko:K00382	DLD	dihydrolipoamide dehydrogenase [EC:1.8.1.4]	ko01100 Metabolic pathways;ko01110 Biosynthesis of secondary metabolites;ko01120 Microbial metabolism in diverse environments;ko01130 Biosynthesis of antibiotics;ko01200 Carbon metabolism;ko00010 Glycolysis / Gluconeogenesis;ko00020 Citrate cycle (TCA cycle);ko00620 Pyruvate metabolism;ko00630 Glyoxylate and dicarboxylate metabolism;ko00640 Propanoate metabolism;ko00260 Glycine, serine and threon…
AHME_07403	ko:K06699	PSME4	proteasome activator subunit 4	ko03050 Proteasome
AHME_10947	ko:K07827	KRAS	GTPase KRas	ko04014 Ras signaling pathway;ko04015 Rap1 signaling pathway;ko04010 MAPK signaling pathway;ko04013 MAPK signaling pathway - fly;ko04012 ErbB signaling pathway;ko04370 VEGF signaling pathway;ko04371 Apelin signaling pathway;ko04068 FoxO signaling pathway;ko04072 Phospholipase D signaling pathway;ko04071 Sphingolipid signaling pathway;ko04151 PI3K-Akt signaling pathway;ko04150 mTOR signaling pathw…
AHME_11093	ko:K01247	alkA	DNA-3-methyladenine glycosylase II [EC:3.2.2.21]	ko03410 Base excision repair
AHME_12523	ko:K02433	gatA	aspartyl-tRNA(Asn)/glutamyl-tRNA(Gln) amidotransferase subunit A [EC:6.3.5.6 6.3.5.7]	ko01100 Metabolic pathways;ko00970 Aminoacyl-tRNA biosynthesis
AHME_04705	ko:K13280	SEC11	signal peptidase I [EC:3.4.21.89]	ko03060 Protein export
AHME_04734	ko:K02902	RP-L28	large subunit ribosomal protein L28	ko03010 Ribosome
AHME_04836	ko:K12757	MYL12	myosin regulatory light chain 12	ko04510 Focal adhesion;ko04530 Tight junction;ko04810 Regulation of actin cytoskeleton;ko04611 Platelet activation;ko04670 Leukocyte transendothelial migration
AHME_08381	ko:K03022	RPC8	DNA-directed RNA polymerase III subunit RPC8	ko01100 Metabolic pathways;ko00230 Purine metabolism;ko00240 Pyrimidine metabolism;ko03020 RNA polymerase;ko04623 Cytosolic DNA-sensing pathway;ko05169 Epstein-Barr virus infection
AHME_01724	ko:K00624	E2.3.1.7	carnitine O-acetyltransferase [EC:2.3.1.7]	ko04146 Peroxisome
AHME_11726	ko:K02214	CDC7	cell division control protein 7 [EC:2.7.11.1]	ko04110 Cell cycle;ko04111 Cell cycle - yeast;ko04113 Meiosis - yeast
AHME_12515	ko:K17794	TIM23	mitochondrial import inner membrane translocase subunit TIM23	ko04212 Longevity regulating pathway - worm
AHME_08107	ko:K13288	orn	oligoribonuclease [EC:3.1.-.-]	ko03008 Ribosome biogenesis in eukaryotes
AHME_08185	ko:K12493	ARFGAP2_3	ADP-ribosylation factor GTPase-activating protein 2/3	ko04144 Endocytosis
AHME_05064	ko:K12584	DCPS	m7GpppX diphosphatase [EC:3.6.1.59]	ko03018 RNA degradation
AHME_04552	ko:K10808	RRM2	ribonucleoside-diphosphate reductase subunit M2 [EC:1.17.4.1]	ko01100 Metabolic pathways;ko00230 Purine metabolism;ko00240 Pyrimidine metabolism;ko00480 Glutathione metabolism;ko04115 p53 signaling pathway
AHME_04081	ko:K01178	SGA1	glucoamylase [EC:3.2.1.3]	ko01100 Metabolic pathways;ko00500 Starch and sucrose metabolism
AHME_02347	ko:K01890	FARSB	phenylalanyl-tRNA synthetase beta chain [EC:6.1.1.20]	ko00970 Aminoacyl-tRNA biosynthesis
AHME_06466	ko:K04799	FEN1	flap endonuclease-1 [EC:3.-.-.-]	ko03030 DNA replication;ko03410 Base excision repair;ko03450 Non-homologous end-joining
AHME_05383	ko:K17728	CYP4F8	cytochrome P450 family 4 subfamily F polypeptide 8 [EC:1.14.14.1]	ko01100 Metabolic pathways;ko00590 Arachidonic acid metabolism
AHME_10436	ko:K03539	RPP1	ribonuclease P/MRP protein subunit RPP1 [EC:3.1.26.5]	ko03013 RNA transport;ko03008 Ribosome biogenesis in eukaryotes
AHME_01349	ko:K01647	CS	citrate synthase [EC:2.3.3.1]	ko01100 Metabolic pathways;ko01110 Biosynthesis of secondary metabolites;ko01120 Microbial metabolism in diverse environments;ko01130 Biosynthesis of antibiotics;ko01200 Carbon metabolism;ko01210 2-Oxocarboxylic acid metabolism;ko01230 Biosynthesis of amino acids;ko00020 Citrate cycle (TCA cycle);ko00630 Glyoxylate and dicarboxylate metabolism
AHME_10935	ko:K00432	gpx	glutathione peroxidase [EC:1.11.1.9]	ko00590 Arachidonic acid metabolism;ko00480 Glutathione metabolism;ko04918 Thyroid hormone synthesis
AHME_12602	ko:K08143	SLC2A5	MFS transporter, SP family, solute carrier family 2 (facilitated glucose/fructose transporter), member 5	ko04973 Carbohydrate digestion and absorption
AHME_03790	ko:K20181	VPS18	vacuolar protein sorting-associated protein 18	ko04138 Autophagy - yeast
AHME_00703	ko:K00698	CHS1	chitin synthase [EC:2.4.1.16]	ko00520 Amino sugar and nucleotide sugar metabolism
AHME_04034	ko:K00273	DAO	D-amino-acid oxidase [EC:1.4.3.3]	ko01100 Metabolic pathways;ko01130 Biosynthesis of antibiotics;ko00260 Glycine, serine and threonine metabolism;ko00330 Arginine and proline metabolism;ko00472 D-Arginine and D-ornithine metabolism;ko00311 Penicillin and cephalosporin biosynthesis;ko04146 Peroxisome
AHME_02914	ko:K01426	E3.5.1.4	amidase [EC:3.5.1.4]	ko01120 Microbial metabolism in diverse environments;ko00330 Arginine and proline metabolism;ko00360 Phenylalanine metabolism;ko00380 Tryptophan metabolism;ko00627 Aminobenzoate degradation;ko00643 Styrene degradation
AHME_07907	ko:K10580	UBE2N	ubiquitin-conjugating enzyme E2 N [EC:2.3.2.23]	ko04120 Ubiquitin mediated proteolysis;ko04624 Toll and Imd signaling pathway
AHME_03832	ko:K07179	RIOK2	RIO kinase 2 [EC:2.7.11.1]	ko03008 Ribosome biogenesis in eukaryotes
AHME_05852	ko:K04353	RAP1A	Ras-related protein Rap-1A	ko04014 Ras signaling pathway;ko04015 Rap1 signaling pathway;ko04010 MAPK signaling pathway;ko04024 cAMP signaling pathway;ko04510 Focal adhesion;ko04530 Tight junction;ko04611 Platelet activation;ko04670 Leukocyte transendothelial migration;ko04062 Chemokine signaling pathway;ko04972 Pancreatic secretion;ko04720 Long-term potentiation;ko04722 Neurotrophin signaling pathway;ko05211 Renal cell car…
AHME_11741	ko:K08052	NF1	neurofibromin 1	ko04014 Ras signaling pathway;ko04010 MAPK signaling pathway;ko01521 EGFR tyrosine kinase inhibitor resistance
AHME_09048	ko:K08267	RICTOR	rapamycin-insensitive companion of mTOR	ko04150 mTOR signaling pathway
AHME_03972	ko:K03030	PSMD14	26S proteasome regulatory subunit N11	ko03050 Proteasome;ko05169 Epstein-Barr virus infection
AHME_10084	ko:K01875	SARS	seryl-tRNA synthetase [EC:6.1.1.11]	ko00970 Aminoacyl-tRNA biosynthesis
AHME_06087	ko:K00859	coaE	dephospho-CoA kinase [EC:2.7.1.24]	ko01100 Metabolic pathways;ko00770 Pantothenate and CoA biosynthesis
AHME_00331	ko:K04441	P38	p38 MAP kinase [EC:2.7.11.24]	ko04015 Rap1 signaling pathway;ko04010 MAPK signaling pathway;ko04013 MAPK signaling pathway - fly;ko04011 MAPK signaling pathway - yeast;ko04370 VEGF signaling pathway;ko04668 TNF signaling pathway;ko04068 FoxO signaling pathway;ko04071 Sphingolipid signaling pathway;ko04139 Mitophagy - yeast;ko04218 Cellular senescence;ko04550 Signaling pathways regulating pluripotency of stem cells;ko04611 Pla…
AHME_11996	ko:K08054	CANX	calnexin	ko04141 Protein processing in endoplasmic reticulum;ko04145 Phagosome;ko04612 Antigen processing and presentation;ko04918 Thyroid hormone synthesis;ko05166 HTLV-I infection
AHME_06777	ko:K14566	UTP24	U3 small nucleolar RNA-associated protein 24	ko03008 Ribosome biogenesis in eukaryotes
AHME_02121	ko:K01495	GCH1	GTP cyclohydrolase IA [EC:3.5.4.16]	ko01100 Metabolic pathways;ko00790 Folate biosynthesis
AHME_03059	ko:K02899	RP-L27	large subunit ribosomal protein L27	ko03010 Ribosome
AHME_03886	ko:K13035	NIT4	beta-cyano-L-alanine hydratase/nitrilase [EC:3.5.5.4 4.2.1.65]	ko01100 Metabolic pathways;ko01110 Biosynthesis of secondary metabolites;ko00460 Cyanoamino acid metabolism
AHME_05043	ko:K00512	CYP17A	steroid 17alpha-monooxygenase / 17alpha-hydroxyprogesterone deacetylase [EC:1.14.14.19 1.14.14.32]	ko01100 Metabolic pathways;ko00140 Steroid hormone biosynthesis;ko04913 Ovarian steroidogenesis;ko04917 Prolactin signaling pathway
AHME_09923	ko:K00789	metK	S-adenosylmethionine synthetase [EC:2.5.1.6]	ko01100 Metabolic pathways;ko01110 Biosynthesis of secondary metabolites;ko01230 Biosynthesis of amino acids;ko00270 Cysteine and methionine metabolism
AHME_02493	ko:K01952	purL	phosphoribosylformylglycinamidine synthase [EC:6.3.5.3]	ko01100 Metabolic pathways;ko01110 Biosynthesis of secondary metabolites;ko01130 Biosynthesis of antibiotics;ko00230 Purine metabolism
AHME_04736	ko:K12389	BTS	battenin	ko04142 Lysosome
AHME_13114	ko:K06636	SMC1	structural maintenance of chromosome 1	ko04110 Cell cycle;ko04111 Cell cycle - yeast;ko04113 Meiosis - yeast;ko04114 Oocyte meiosis
AHME_00537	ko:K02260	COX17	cytochrome c oxidase assembly protein subunit 17	ko01100 Metabolic pathways;ko00190 Oxidative phosphorylation
AHME_08435	ko:K03513	POLM	DNA polymerase mu [EC:2.7.7.7]	ko03450 Non-homologous end-joining
AHME_09325	ko:K03742	pncC	nicotinamide-nucleotide amidase [EC:3.5.1.42]	ko00760 Nicotinate and nicotinamide metabolism
AHME_13562	ko:K08653	MBTPS1	membrane-bound transcription factor site-1 protease [EC:3.4.21.112]	ko04141 Protein processing in endoplasmic reticulum
AHME_01350	ko:K10871	RAD51L3	RAD51-like protein 3	ko03440 Homologous recombination
AHME_00771	ko:K07901	RAB8A	Ras-related protein Rab-8A	ko04152 AMPK signaling pathway;ko04144 Endocytosis;ko04530 Tight junction;ko04972 Pancreatic secretion
AHME_07004	ko:K12572	PAN3	PAB-dependent poly(A)-specific ribonuclease subunit 3	ko03018 RNA degradation
AHME_14188	ko:K08744	CRLS	cardiolipin synthase (CMP-forming) [EC:2.7.8.41]	ko01100 Metabolic pathways;ko00564 Glycerophospholipid metabolism
AHME_11749	ko:K21456	GSS	glutathione synthase [EC:6.3.2.3]	ko01100 Metabolic pathways;ko00270 Cysteine and methionine metabolism;ko00480 Glutathione metabolism;ko04216 Ferroptosis
AHME_04386	ko:K00234	SDHA	succinate dehydrogenase (ubiquinone) flavoprotein subunit [EC:1.3.5.1]	ko01100 Metabolic pathways;ko01110 Biosynthesis of secondary metabolites;ko01120 Microbial metabolism in diverse environments;ko01130 Biosynthesis of antibiotics;ko01200 Carbon metabolism;ko00020 Citrate cycle (TCA cycle);ko00190 Oxidative phosphorylation;ko05010 Alzheimer's disease;ko05012 Parkinson's disease;ko05016 Huntington's disease;ko04932 Non-alcoholic fatty liver disease (NAFLD)
AHME_04290	ko:K14536	RIA1	ribosome assembly protein 1 [EC:3.6.5.-]	ko03008 Ribosome biogenesis in eukaryotes
AHME_05770	ko:K04646	CLTC	clathrin heavy chain	ko04144 Endocytosis;ko04142 Lysosome;ko04961 Endocrine and other factor-regulated calcium reabsorption;ko04721 Synaptic vesicle cycle;ko05016 Huntington's disease;ko05100 Bacterial invasion of epithelial cells
AHME_04995	ko:K04348	PPP3C	serine/threonine-protein phosphatase 2B catalytic subunit [EC:3.1.3.16]	ko04010 MAPK signaling pathway;ko04310 Wnt signaling pathway;ko04370 VEGF signaling pathway;ko04020 Calcium signaling pathway;ko04022 cGMP-PKG signaling pathway;ko04114 Oocyte meiosis;ko04218 Cellular senescence;ko04650 Natural killer cell mediated cytotoxicity;ko04660 T cell receptor signaling pathway;ko04658 Th1 and Th2 cell differentiation;ko04659 Th17 cell differentiation;ko04662 B cell recep…
AHME_00269	ko:K13289	CTSA	cathepsin A (carboxypeptidase C) [EC:3.4.16.5]	ko04142 Lysosome;ko04614 Renin-angiotensin system
AHME_06843	ko:K12462	ARHGDI	Rho GDP-dissociation inhibitor	ko04962 Vasopressin-regulated water reabsorption;ko04722 Neurotrophin signaling pathway
AHME_00579	ko:K12842	SR140	U2-associated protein SR140	ko03040 Spliceosome
AHME_01567	ko:K06063	SNW1	SNW domain-containing protein 1	ko03040 Spliceosome;ko04330 Notch signaling pathway;ko05203 Viral carcinogenesis;ko05169 Epstein-Barr virus infection
AHME_02367	ko:K06664	PEX2	peroxin-2	ko04146 Peroxisome
AHME_02005	ko:K01869	LARS	leucyl-tRNA synthetase [EC:6.1.1.4]	ko00970 Aminoacyl-tRNA biosynthesis
AHME_13571	ko:K05765	CFL	cofilin	ko04810 Regulation of actin cytoskeleton;ko04666 Fc gamma R-mediated phagocytosis;ko04360 Axon guidance;ko05133 Pertussis
AHME_13370	ko:K15156	MED14	mediator of RNA polymerase II transcription subunit 14	ko04919 Thyroid hormone signaling pathway
AHME_09485	ko:K01621	xfp	xylulose-5-phosphate/fructose-6-phosphate phosphoketolase [EC:4.1.2.9 4.1.2.22]	ko01100 Metabolic pathways;ko01120 Microbial metabolism in diverse environments;ko00030 Pentose phosphate pathway;ko00710 Carbon fixation in photosynthetic organisms
AHME_00526	ko:K10534	NR	nitrate reductase (NAD(P)H) [EC:1.7.1.1 1.7.1.2 1.7.1.3]	ko01120 Microbial metabolism in diverse environments;ko00910 Nitrogen metabolism
AHME_01863	ko:K00329	E1.6.5.3	NADH dehydrogenase [EC:1.6.5.3]	ko00190 Oxidative phosphorylation
AHME_07395	ko:K02209	MCM5	DNA replication licensing factor MCM5 [EC:3.6.4.12]	ko03030 DNA replication;ko04110 Cell cycle;ko04111 Cell cycle - yeast;ko04113 Meiosis - yeast
AHME_00759	ko:K03231	EEF1A	elongation factor 1-alpha	ko03013 RNA transport;ko05134 Legionellosis
AHME_05879	ko:K00763	pncB	nicotinate phosphoribosyltransferase [EC:6.3.4.21]	ko01100 Metabolic pathways;ko00760 Nicotinate and nicotinamide metabolism
AHME_02256	ko:K17491	SMEK	protein phosphatase 4 regulatory subunit 3	ko04922 Glucagon signaling pathway;ko04212 Longevity regulating pathway - worm
AHME_00024	ko:K00737	MGAT3	beta-1,4-mannosyl-glycoprotein beta-1,4-N-acetylglucosaminyltransferase [EC:2.4.1.144]	ko01100 Metabolic pathways;ko00510 N-Glycan biosynthesis
AHME_12443	ko:K02896	RP-L24e	large subunit ribosomal protein L24e	ko03010 Ribosome
AHME_06481	ko:K02127	ATPeF0B	F-type H+-transporting ATPase subunit b	ko01100 Metabolic pathways;ko00190 Oxidative phosphorylation;ko05010 Alzheimer's disease;ko05012 Parkinson's disease;ko05016 Huntington's disease
AHME_02502	ko:K00799	GST	glutathione S-transferase [EC:2.5.1.18]	ko00480 Glutathione metabolism;ko00980 Metabolism of xenobiotics by cytochrome P450;ko00982 Drug metabolism - cytochrome P450;ko05200 Pathways in cancer;ko05204 Chemical carcinogenesis;ko05225 Hepatocellular carcinoma;ko05418 Fluid shear stress and atherosclerosis;ko01524 Platinum drug resistance
AHME_00894	ko:K12624	LSM5	U6 snRNA-associated Sm-like protein LSm5	ko03040 Spliceosome;ko03018 RNA degradation
AHME_03985	ko:K10846	ERCC5	DNA excision repair protein ERCC-5	ko03420 Nucleotide excision repair
AHME_06308	ko:K12350	SMPD1	sphingomyelin phosphodiesterase [EC:3.1.4.12]	ko01100 Metabolic pathways;ko00600 Sphingolipid metabolism;ko04071 Sphingolipid signaling pathway;ko04142 Lysosome;ko04217 Necroptosis
AHME_08208	ko:K06662	HRAD17	cell cycle checkpoint protein	ko04111 Cell cycle - yeast;ko04113 Meiosis - yeast
AHME_14081	ko:K01613	psd	phosphatidylserine decarboxylase [EC:4.1.1.65]	ko01100 Metabolic pathways;ko01110 Biosynthesis of secondary metabolites;ko00564 Glycerophospholipid metabolism
AHME_03561	ko:K14522	POP3	ribonuclease P/MRP protein subunit POP3 [EC:3.1.26.5]	ko03013 RNA transport;ko03008 Ribosome biogenesis in eukaryotes
AHME_00159	ko:K11130	NOP10	H/ACA ribonucleoprotein complex subunit 3	ko03008 Ribosome biogenesis in eukaryotes
AHME_00477	ko:K10703	PHS1	very-long-chain (3R)-3-hydroxyacyl-CoA dehydratase [EC:4.2.1.134]	ko01110 Biosynthesis of secondary metabolites;ko01212 Fatty acid metabolism;ko00062 Fatty acid elongation;ko01040 Biosynthesis of unsaturated fatty acids
AHME_05627	ko:K12471	EPN	epsin	ko04144 Endocytosis
AHME_04855	ko:K01443	nagA	N-acetylglucosamine-6-phosphate deacetylase [EC:3.5.1.25]	ko01130 Biosynthesis of antibiotics;ko00520 Amino sugar and nucleotide sugar metabolism
AHME_05977	ko:K01649	leuA	2-isopropylmalate synthase [EC:2.3.3.13]	ko01100 Metabolic pathways;ko01110 Biosynthesis of secondary metabolites;ko01210 2-Oxocarboxylic acid metabolism;ko01230 Biosynthesis of amino acids;ko00620 Pyruvate metabolism;ko00290 Valine, leucine and isoleucine biosynthesis
AHME_08100	ko:K01187	malZ	alpha-glucosidase [EC:3.2.1.20]	ko01100 Metabolic pathways;ko00052 Galactose metabolism;ko00500 Starch and sucrose metabolism
AHME_06036	ko:K00020	mmsB	3-hydroxyisobutyrate dehydrogenase [EC:1.1.1.31]	ko01100 Metabolic pathways;ko00280 Valine, leucine and isoleucine degradation
AHME_07063	ko:K01809	manA	mannose-6-phosphate isomerase [EC:5.3.1.8]	ko01100 Metabolic pathways;ko01110 Biosynthesis of secondary metabolites;ko01130 Biosynthesis of antibiotics;ko00051 Fructose and mannose metabolism;ko00520 Amino sugar and nucleotide sugar metabolism
AHME_01295	ko:K01897	ACSL	long-chain acyl-CoA synthetase [EC:6.2.1.3]	ko01100 Metabolic pathways;ko01212 Fatty acid metabolism;ko00061 Fatty acid biosynthesis;ko00071 Fatty acid degradation;ko04146 Peroxisome;ko04216 Ferroptosis;ko02024 Quorum sensing;ko04920 Adipocytokine signaling pathway;ko03320 PPAR signaling pathway
AHME_06502	ko:K17065	DNM1L	dynamin 1-like protein [EC:3.6.5.5]	ko04668 TNF signaling pathway;ko04139 Mitophagy - yeast;ko04214 Apoptosis - fly;ko04217 Necroptosis;ko04621 NOD-like receptor signaling pathway
AHME_08762	ko:K10577	UBE2I	ubiquitin-conjugating enzyme E2 I	ko03013 RNA transport;ko04120 Ubiquitin mediated proteolysis;ko04064 NF-kappa B signaling pathway;ko05206 MicroRNAs in cancer
AHME_04296	ko:K02603	ORC1	origin recognition complex subunit 1	ko04110 Cell cycle;ko04111 Cell cycle - yeast;ko04113 Meiosis - yeast
AHME_01416	ko:K11303	HAT1	histone acetyltransferase 1 [EC:2.3.1.48]	ko05034 Alcoholism
AHME_07428	ko:K02873	RP-L13e	large subunit ribosomal protein L13e	ko03010 Ribosome
AHME_07770	ko:K03010	RPB2	DNA-directed RNA polymerase II subunit RPB2 [EC:2.7.7.6]	ko01100 Metabolic pathways;ko00230 Purine metabolism;ko00240 Pyrimidine metabolism;ko03020 RNA polymerase;ko05016 Huntington's disease;ko05169 Epstein-Barr virus infection
AHME_04647	ko:K01070	frmB	S-formylglutathione hydrolase [EC:3.1.2.12]	ko01120 Microbial metabolism in diverse environments;ko01200 Carbon metabolism;ko00680 Methane metabolism
AHME_05421	ko:K03515	REV1	DNA repair protein REV1 [EC:2.7.7.-]	ko03460 Fanconi anemia pathway
AHME_03694	ko:K06699	PSME4	proteasome activator subunit 4	ko03050 Proteasome
AHME_00407	ko:K06630	YWHAE	14-3-3 protein epsilon	ko04011 MAPK signaling pathway - yeast;ko04390 Hippo signaling pathway;ko04391 Hippo signaling pathway - fly;ko04151 PI3K-Akt signaling pathway;ko04110 Cell cycle;ko04114 Oocyte meiosis;ko04722 Neurotrophin signaling pathway;ko05203 Viral carcinogenesis;ko05169 Epstein-Barr virus infection
AHME_13969	ko:K03781	katE	catalase [EC:1.11.1.6]	ko01110 Biosynthesis of secondary metabolites;ko01130 Biosynthesis of antibiotics;ko01200 Carbon metabolism;ko00630 Glyoxylate and dicarboxylate metabolism;ko00380 Tryptophan metabolism;ko04016 MAPK signaling pathway - plant;ko04011 MAPK signaling pathway - yeast;ko04068 FoxO signaling pathway;ko04146 Peroxisome;ko04211 Longevity regulating pathway;ko04212 Longevity regulating pathway - worm;ko04…
AHME_00238	ko:K01507	ppa	inorganic pyrophosphatase [EC:3.6.1.1]	ko00190 Oxidative phosphorylation
AHME_06263	ko:K03848	ALG6	alpha-1,3-glucosyltransferase [EC:2.4.1.267]	ko01100 Metabolic pathways;ko00510 N-Glycan biosynthesis
AHME_02291	ko:K00587	ICMT	protein-S-isoprenylcysteine O-methyltransferase [EC:2.1.1.100]	ko01130 Biosynthesis of antibiotics;ko00900 Terpenoid backbone biosynthesis
AHME_05205	ko:K02604	ORC2	origin recognition complex subunit 2	ko04110 Cell cycle;ko04111 Cell cycle - yeast;ko04113 Meiosis - yeast
AHME_08838	ko:K08272	CAB39	calcium binding protein 39	ko04152 AMPK signaling pathway;ko04150 mTOR signaling pathway
AHME_06560	ko:K03134	TAF10	transcription initiation factor TFIID subunit 10	ko03022 Basal transcription factors;ko05168 Herpes simplex infection
AHME_01725	ko:K13299	GSTK1	glutathione S-transferase kappa 1 [EC:2.5.1.18]	ko00480 Glutathione metabolism;ko00980 Metabolism of xenobiotics by cytochrome P450;ko00982 Drug metabolism - cytochrome P450;ko04146 Peroxisome;ko05204 Chemical carcinogenesis
AHME_10717	ko:K13289	CTSA	cathepsin A (carboxypeptidase C) [EC:3.4.16.5]	ko04142 Lysosome;ko04614 Renin-angiotensin system
AHME_11697	ko:K08065	NFYB	nuclear transcription Y subunit beta	ko04612 Antigen processing and presentation;ko05152 Tuberculosis;ko05166 HTLV-I infection
AHME_01327	ko:K02685	PRI2	DNA primase large subunit [EC:2.7.7.-]	ko01100 Metabolic pathways;ko00230 Purine metabolism;ko00240 Pyrimidine metabolism;ko03030 DNA replication
AHME_13595	ko:K09291	TPR	nucleoprotein TPR	ko03013 RNA transport;ko05200 Pathways in cancer;ko05216 Thyroid cancer
AHME_07383	ko:K01899	LSC1	succinyl-CoA synthetase alpha subunit [EC:6.2.1.4 6.2.1.5]	ko01100 Metabolic pathways;ko01110 Biosynthesis of secondary metabolites;ko01120 Microbial metabolism in diverse environments;ko01130 Biosynthesis of antibiotics;ko01200 Carbon metabolism;ko00020 Citrate cycle (TCA cycle);ko00640 Propanoate metabolism
AHME_06494	ko:K11987	PTGS2	prostaglandin-endoperoxide synthase 2 [EC:1.14.99.1]	ko01100 Metabolic pathways;ko00590 Arachidonic acid metabolism;ko04370 VEGF signaling pathway;ko04064 NF-kappa B signaling pathway;ko04668 TNF signaling pathway;ko04657 IL-17 signaling pathway;ko04923 Regulation of lipolysis in adipocytes;ko04913 Ovarian steroidogenesis;ko04921 Oxytocin signaling pathway;ko04726 Serotonergic synapse;ko04723 Retrograde endocannabinoid signaling;ko05200 Pathways in…
AHME_11086	ko:K08489	STX16	syntaxin 16	ko04130 SNARE interactions in vesicular transport
AHME_03700	ko:K07827	KRAS	GTPase KRas	ko04014 Ras signaling pathway;ko04015 Rap1 signaling pathway;ko04010 MAPK signaling pathway;ko04013 MAPK signaling pathway - fly;ko04012 ErbB signaling pathway;ko04370 VEGF signaling pathway;ko04371 Apelin signaling pathway;ko04068 FoxO signaling pathway;ko04072 Phospholipase D signaling pathway;ko04071 Sphingolipid signaling pathway;ko04151 PI3K-Akt signaling pathway;ko04150 mTOR signaling pathw…
AHME_05229	ko:K10684	UBLE1A	ubiquitin-like 1-activating enzyme E1 A [EC:6.2.1.45]	ko04120 Ubiquitin mediated proteolysis
AHME_02194	ko:K06035	DDI2_3	cyanamide hydratase [EC:4.2.1.69]	ko01120 Microbial metabolism in diverse environments;ko00791 Atrazine degradation
AHME_03012	ko:K16675	ZDHHC9_14_18	palmitoyltransferase ZDHHC9/14/18 [EC:2.3.1.225]	ko04391 Hippo signaling pathway - fly
AHME_00787	ko:K09699	DBT	2-oxoisovalerate dehydrogenase E2 component (dihydrolipoyl transacylase) [EC:2.3.1.168]	ko01100 Metabolic pathways;ko01110 Biosynthesis of secondary metabolites;ko01130 Biosynthesis of antibiotics;ko00640 Propanoate metabolism;ko00280 Valine, leucine and isoleucine degradation
AHME_07954	ko:K11541	URA2	carbamoyl-phosphate synthase / aspartate carbamoyltransferase [EC:6.3.5.5 2.1.3.2]	ko01100 Metabolic pathways;ko00240 Pyrimidine metabolism;ko00250 Alanine, aspartate and glutamate metabolism
AHME_00274	ko:K02729	PSMA5	20S proteasome subunit alpha 5 [EC:3.4.25.1]	ko03050 Proteasome
AHME_00138	ko:K01230	MAN1	mannosyl-oligosaccharide alpha-1,2-mannosidase [EC:3.2.1.113]	ko01100 Metabolic pathways;ko00510 N-Glycan biosynthesis;ko00513 Various types of N-glycan biosynthesis;ko04141 Protein processing in endoplasmic reticulum
AHME_07163	ko:K00616	E2.2.1.2	transaldolase [EC:2.2.1.2]	ko01100 Metabolic pathways;ko01110 Biosynthesis of secondary metabolites;ko01120 Microbial metabolism in diverse environments;ko01130 Biosynthesis of antibiotics;ko01200 Carbon metabolism;ko01230 Biosynthesis of amino acids;ko00030 Pentose phosphate pathway
AHME_08780	ko:K07904	RAB11A	Ras-related protein Rab-11A	ko04144 Endocytosis;ko04972 Pancreatic secretion;ko04962 Vasopressin-regulated water reabsorption;ko04961 Endocrine and other factor-regulated calcium reabsorption
AHME_09756	ko:K04630	GNAI	guanine nucleotide-binding protein G(i) subunit alpha	ko04015 Rap1 signaling pathway;ko04371 Apelin signaling pathway;ko04071 Sphingolipid signaling pathway;ko04024 cAMP signaling pathway;ko04022 cGMP-PKG signaling pathway;ko04540 Gap junction;ko04611 Platelet activation;ko04670 Leukocyte transendothelial migration;ko04062 Chemokine signaling pathway;ko04923 Regulation of lipolysis in adipocytes;ko04915 Estrogen signaling pathway;ko04914 Progesteron…
AHME_06359	ko:K00921	PIKFYVE	1-phosphatidylinositol-3-phosphate 5-kinase [EC:2.7.1.150]	ko00562 Inositol phosphate metabolism;ko04070 Phosphatidylinositol signaling system;ko04145 Phagosome;ko04810 Regulation of actin cytoskeleton
AHME_04416	ko:K14416	HBS1	elongation factor 1 alpha-like protein	ko03015 mRNA surveillance pathway;ko05134 Legionellosis
AHME_13328	ko:K18466	VPS26	vacuolar protein sorting-associated protein 26	ko04144 Endocytosis
AHME_01321	ko:K17103	CHO1	CDP-diacylglycerol---serine O-phosphatidyltransferase [EC:2.7.8.8]	ko01100 Metabolic pathways;ko01110 Biosynthesis of secondary metabolites;ko00564 Glycerophospholipid metabolism;ko00260 Glycine, serine and threonine metabolism
AHME_05124	ko:K02893	RP-L23Ae	large subunit ribosomal protein L23Ae	ko03010 Ribosome
AHME_10422	ko:K02150	ATPeV1E	V-type H+-transporting ATPase subunit E	ko01100 Metabolic pathways;ko00190 Oxidative phosphorylation;ko04150 mTOR signaling pathway;ko04145 Phagosome;ko04966 Collecting duct acid secretion;ko04721 Synaptic vesicle cycle;ko05323 Rheumatoid arthritis;ko05110 Vibrio cholerae infection;ko05120 Epithelial cell signaling in Helicobacter pylori infection
AHME_10704	ko:K02901	RP-L27e	large subunit ribosomal protein L27e	ko03010 Ribosome
AHME_07847	ko:K18334	fucD	L-fuconate dehydratase [EC:4.2.1.68]	ko01120 Microbial metabolism in diverse environments;ko00051 Fructose and mannose metabolism
AHME_06155	ko:K02953	RP-S13e	small subunit ribosomal protein S13e	ko03010 Ribosome
AHME_00644	ko:K00858	ppnK	NAD+ kinase [EC:2.7.1.23]	ko01100 Metabolic pathways;ko00760 Nicotinate and nicotinamide metabolism
AHME_01501	ko:K12733	PPIL1	peptidyl-prolyl cis-trans isomerase-like 1 [EC:5.2.1.8]	ko03040 Spliceosome
AHME_06767	ko:K12614	DDX6	ATP-dependent RNA helicase DDX6/DHH1 [EC:3.6.4.13]	ko03018 RNA degradation
AHME_05428	ko:K01539	ATP1A	sodium/potassium-transporting ATPase subunit alpha [EC:3.6.3.9]	ko04024 cAMP signaling pathway;ko04022 cGMP-PKG signaling pathway;ko04911 Insulin secretion;ko04918 Thyroid hormone synthesis;ko04919 Thyroid hormone signaling pathway;ko04260 Cardiac muscle contraction;ko04261 Adrenergic signaling in cardiomyocytes;ko04970 Salivary secretion;ko04971 Gastric acid secretion;ko04972 Pancreatic secretion;ko04976 Bile secretion;ko04973 Carbohydrate digestion and abso…
AHME_01336	ko:K12481	RBSN	rabenosyn-5	ko04144 Endocytosis
AHME_06565	ko:K01187	malZ	alpha-glucosidase [EC:3.2.1.20]	ko01100 Metabolic pathways;ko00052 Galactose metabolism;ko00500 Starch and sucrose metabolism
AHME_01499	ko:K00995	pgsA	CDP-diacylglycerol---glycerol-3-phosphate 3-phosphatidyltransferase [EC:2.7.8.5]	ko01100 Metabolic pathways;ko00564 Glycerophospholipid metabolism
AHME_05083	ko:K04712	DEGS	sphingolipid 4-desaturase/C4-monooxygenase [EC:1.14.19.17 1.14.18.5]	ko01100 Metabolic pathways;ko00600 Sphingolipid metabolism;ko04071 Sphingolipid signaling pathway
AHME_06379	ko:K14758	HRR25	casein kinase I homolog HRR25 [EC:2.7.11.1]	ko03008 Ribosome biogenesis in eukaryotes
AHME_07750	ko:K19355	MAN	mannan endo-1,4-beta-mannosidase [EC:3.2.1.78]	ko00051 Fructose and mannose metabolism
AHME_12902	ko:K00102	LDHD	D-lactate dehydrogenase (cytochrome) [EC:1.1.2.4]	ko00620 Pyruvate metabolism
AHME_01570	ko:K00167	BCKDHB	2-oxoisovalerate dehydrogenase E1 component beta subunit [EC:1.2.4.4]	ko01100 Metabolic pathways;ko01110 Biosynthesis of secondary metabolites;ko01130 Biosynthesis of antibiotics;ko00640 Propanoate metabolism;ko00280 Valine, leucine and isoleucine degradation
AHME_01178	ko:K01489	cdd	cytidine deaminase [EC:3.5.4.5]	ko01100 Metabolic pathways;ko00240 Pyrimidine metabolism;ko00983 Drug metabolism - other enzymes
AHME_13388	ko:K00698	CHS1	chitin synthase [EC:2.4.1.16]	ko00520 Amino sugar and nucleotide sugar metabolism
AHME_10772	ko:K05290	PIGK	phosphatidylinositol glycan, class K [EC:2.6.-.-]	ko01100 Metabolic pathways;ko00563 Glycosylphosphatidylinositol (GPI)-anchor biosynthesis
AHME_06099	ko:K03036	PSMD11	26S proteasome regulatory subunit N6	ko03050 Proteasome;ko05169 Epstein-Barr virus infection
AHME_03867	ko:K12589	RRP42	exosome complex component RRP42	ko03018 RNA degradation
AHME_04557	ko:K14538	NUG1	nuclear GTP-binding protein	ko03008 Ribosome biogenesis in eukaryotes
AHME_09092	ko:K12591	RRP6	exosome complex exonuclease RRP6 [EC:3.1.13.-]	ko03018 RNA degradation
AHME_07401	ko:K00866	CKI1	choline kinase [EC:2.7.1.32]	ko01100 Metabolic pathways;ko00564 Glycerophospholipid metabolism
AHME_02326	ko:K10576	UBE2H	ubiquitin-conjugating enzyme E2 H [EC:2.3.2.23]	ko04120 Ubiquitin mediated proteolysis
AHME_02141	ko:K09051	SKO1	ATF/CREB family transcription factor	ko04011 MAPK signaling pathway - yeast
AHME_02692	ko:K03952	NDUFA8	NADH dehydrogenase (ubiquinone) 1 alpha subcomplex subunit 8	ko01100 Metabolic pathways;ko00190 Oxidative phosphorylation;ko04723 Retrograde endocannabinoid signaling;ko05010 Alzheimer's disease;ko05012 Parkinson's disease;ko05016 Huntington's disease;ko04932 Non-alcoholic fatty liver disease (NAFLD)
AHME_10611	ko:K00698	CHS1	chitin synthase [EC:2.4.1.16]	ko00520 Amino sugar and nucleotide sugar metabolism
AHME_06101	ko:K06688	UBE2C	ubiquitin-conjugating enzyme E2 C [EC:2.3.2.23]	ko04120 Ubiquitin mediated proteolysis
AHME_03043	ko:K00764	purF	amidophosphoribosyltransferase [EC:2.4.2.14]	ko01100 Metabolic pathways;ko01110 Biosynthesis of secondary metabolites;ko01130 Biosynthesis of antibiotics;ko00230 Purine metabolism;ko00250 Alanine, aspartate and glutamate metabolism
AHME_13458	ko:K06127	COQ5	2-methoxy-6-polyprenyl-1,4-benzoquinol methylase [EC:2.1.1.201]	ko01100 Metabolic pathways;ko01110 Biosynthesis of secondary metabolites;ko00130 Ubiquinone and other terpenoid-quinone biosynthesis
AHME_00565	ko:K00326	E1.6.2.2	cytochrome-b5 reductase [EC:1.6.2.2]	ko00520 Amino sugar and nucleotide sugar metabolism
AHME_05652	ko:K14157	AASS	alpha-aminoadipic semialdehyde synthase [EC:1.5.1.8 1.5.1.9]	ko01100 Metabolic pathways;ko01110 Biosynthesis of secondary metabolites;ko01130 Biosynthesis of antibiotics;ko00310 Lysine degradation
AHME_04422	ko:K15728	LPIN	phosphatidate phosphatase LPIN [EC:3.1.3.4]	ko01100 Metabolic pathways;ko01110 Biosynthesis of secondary metabolites;ko00561 Glycerolipid metabolism;ko00564 Glycerophospholipid metabolism
AHME_02441	ko:K03241	EIF2B3	translation initiation factor eIF-2B subunit gamma	ko03013 RNA transport
AHME_14004	ko:K11883	NOB1	RNA-binding protein NOB1	ko03008 Ribosome biogenesis in eukaryotes
AHME_02306	ko:K11099	SNRPG	small nuclear ribonucleoprotein G	ko03040 Spliceosome
AHME_01836	ko:K01054	MGLL	acylglycerol lipase [EC:3.1.1.23]	ko01100 Metabolic pathways;ko00561 Glycerolipid metabolism;ko04923 Regulation of lipolysis in adipocytes;ko04723 Retrograde endocannabinoid signaling
AHME_06946	ko:K12882	NCBP1	nuclear cap-binding protein subunit 1	ko03040 Spliceosome;ko03013 RNA transport;ko03015 mRNA surveillance pathway
AHME_01007	ko:K19806	PTP2_3	tyrosine-protein phosphatase 2/3 [EC:3.1.3.48]	ko04011 MAPK signaling pathway - yeast
AHME_07561	ko:K01792	E5.1.3.15	glucose-6-phosphate 1-epimerase [EC:5.1.3.15]	ko01100 Metabolic pathways;ko01110 Biosynthesis of secondary metabolites;ko01120 Microbial metabolism in diverse environments;ko01130 Biosynthesis of antibiotics;ko00010 Glycolysis / Gluconeogenesis
AHME_00566	ko:K06276	PDPK1	3-phosphoinositide dependent protein kinase-1 [EC:2.7.11.1]	ko04011 MAPK signaling pathway - yeast;ko04068 FoxO signaling pathway;ko04071 Sphingolipid signaling pathway;ko04151 PI3K-Akt signaling pathway;ko04152 AMPK signaling pathway;ko04150 mTOR signaling pathway;ko04140 Autophagy - animal;ko04210 Apoptosis;ko04510 Focal adhesion;ko04660 T cell receptor signaling pathway;ko04664 Fc epsilon RI signaling pathway;ko04910 Insulin signaling pathway;ko03320 P…
AHME_00507	ko:K01210	E3.2.1.58	glucan 1,3-beta-glucosidase [EC:3.2.1.58]	ko00500 Starch and sucrose metabolism
AHME_01431	ko:K12183	TSG101	ESCRT-I complex subunit TSG101	ko04144 Endocytosis
AHME_03678	ko:K01012	bioB	biotin synthase [EC:2.8.1.6]	ko01100 Metabolic pathways;ko00780 Biotin metabolism
AHME_02037	ko:K00101	lldD	L-lactate dehydrogenase (cytochrome) [EC:1.1.2.3]	ko01100 Metabolic pathways;ko00620 Pyruvate metabolism
AHME_04994	ko:K04348	PPP3C	serine/threonine-protein phosphatase 2B catalytic subunit [EC:3.1.3.16]	ko04010 MAPK signaling pathway;ko04310 Wnt signaling pathway;ko04370 VEGF signaling pathway;ko04020 Calcium signaling pathway;ko04022 cGMP-PKG signaling pathway;ko04114 Oocyte meiosis;ko04218 Cellular senescence;ko04650 Natural killer cell mediated cytotoxicity;ko04660 T cell receptor signaling pathway;ko04658 Th1 and Th2 cell differentiation;ko04659 Th17 cell differentiation;ko04662 B cell recep…
AHME_01326	ko:K13126	PABPC	polyadenylate-binding protein	ko03013 RNA transport;ko03015 mRNA surveillance pathway;ko03018 RNA degradation
AHME_10831	ko:K01067	E3.1.2.1	acetyl-CoA hydrolase [EC:3.1.2.1]	ko00620 Pyruvate metabolism
AHME_01936	ko:K03353	APC6	anaphase-promoting complex subunit 6	ko04120 Ubiquitin mediated proteolysis;ko04110 Cell cycle;ko04111 Cell cycle - yeast;ko04113 Meiosis - yeast;ko04114 Oocyte meiosis;ko04914 Progesterone-mediated oocyte maturation;ko05166 HTLV-I infection
AHME_07367	ko:K01736	aroC	chorismate synthase [EC:4.2.3.5]	ko01100 Metabolic pathways;ko01110 Biosynthesis of secondary metabolites;ko01130 Biosynthesis of antibiotics;ko01230 Biosynthesis of amino acids;ko00400 Phenylalanine, tyrosine and tryptophan biosynthesis
AHME_08022	ko:K12820	DHX15	pre-mRNA-splicing factor ATP-dependent RNA helicase DHX15/PRP43 [EC:3.6.4.13]	ko03040 Spliceosome
AHME_10597	ko:K07416	CYP2F	cytochrome P450 family 2 subfamily F [EC:1.14.14.1]	ko00980 Metabolism of xenobiotics by cytochrome P450
AHME_10052	ko:K08515	VAMP7	vesicle-associated membrane protein 7	ko04130 SNARE interactions in vesicular transport
AHME_09386	ko:K02995	RP-S8e	small subunit ribosomal protein S8e	ko03010 Ribosome
AHME_04529	ko:K12608	CAF16	CCR4-NOT complex subunit CAF16	ko03018 RNA degradation
AHME_09060	ko:K03844	ALG11	alpha-1,2-mannosyltransferase [EC:2.4.1.131]	ko01100 Metabolic pathways;ko00510 N-Glycan biosynthesis;ko00513 Various types of N-glycan biosynthesis
AHME_04859	ko:K00971	manC	mannose-1-phosphate guanylyltransferase [EC:2.7.7.13]	ko01100 Metabolic pathways;ko01110 Biosynthesis of secondary metabolites;ko00051 Fructose and mannose metabolism;ko00520 Amino sugar and nucleotide sugar metabolism
AHME_06906	ko:K06125	COQ2	4-hydroxybenzoate polyprenyltransferase [EC:2.5.1.39]	ko01100 Metabolic pathways;ko01110 Biosynthesis of secondary metabolites;ko00130 Ubiquinone and other terpenoid-quinone biosynthesis
AHME_08005	ko:K14538	NUG1	nuclear GTP-binding protein	ko03008 Ribosome biogenesis in eukaryotes
AHME_03860	ko:K02266	COX6A	cytochrome c oxidase subunit 6a	ko01100 Metabolic pathways;ko00190 Oxidative phosphorylation;ko04260 Cardiac muscle contraction;ko05010 Alzheimer's disease;ko05012 Parkinson's disease;ko05016 Huntington's disease;ko04932 Non-alcoholic fatty liver disease (NAFLD)
AHME_10130	ko:K01176	AMY	alpha-amylase [EC:3.2.1.1]	ko01100 Metabolic pathways;ko00500 Starch and sucrose metabolism;ko04973 Carbohydrate digestion and absorption
AHME_06147	ko:K00029	E1.1.1.40	malate dehydrogenase (oxaloacetate-decarboxylating)(NADP+) [EC:1.1.1.40]	ko01100 Metabolic pathways;ko01120 Microbial metabolism in diverse environments;ko01200 Carbon metabolism;ko00620 Pyruvate metabolism;ko00710 Carbon fixation in photosynthetic organisms
AHME_02412	ko:K01738	cysK	cysteine synthase A [EC:2.5.1.47]	ko01100 Metabolic pathways;ko01110 Biosynthesis of secondary metabolites;ko01120 Microbial metabolism in diverse environments;ko01130 Biosynthesis of antibiotics;ko01200 Carbon metabolism;ko01230 Biosynthesis of amino acids;ko00920 Sulfur metabolism;ko00270 Cysteine and methionine metabolism
AHME_03148	ko:K10666	RNF5	E3 ubiquitin-protein ligase RNF5 [EC:2.3.2.27]	ko04141 Protein processing in endoplasmic reticulum
AHME_07735	ko:K03787	surE	5'-nucleotidase [EC:3.1.3.5]	ko01100 Metabolic pathways;ko01110 Biosynthesis of secondary metabolites;ko00230 Purine metabolism;ko00240 Pyrimidine metabolism;ko00760 Nicotinate and nicotinamide metabolism
AHME_08292	ko:K03363	CDC20	cell division cycle 20, cofactor of APC complex	ko04120 Ubiquitin mediated proteolysis;ko04110 Cell cycle;ko04111 Cell cycle - yeast;ko04113 Meiosis - yeast;ko04114 Oocyte meiosis;ko05203 Viral carcinogenesis;ko05166 HTLV-I infection
AHME_00688	ko:K11204	GCLC	glutamate--cysteine ligase catalytic subunit [EC:6.3.2.2]	ko01100 Metabolic pathways;ko00270 Cysteine and methionine metabolism;ko00480 Glutathione metabolism;ko04216 Ferroptosis;ko04212 Longevity regulating pathway - worm
AHME_11163	ko:K16330	pseudouridylate synthase / pseudouridine kinase [EC:4.2.1.70 2.7.1.83]		ko00240 Pyrimidine metabolism
AHME_08925	ko:K01539	ATP1A	sodium/potassium-transporting ATPase subunit alpha [EC:3.6.3.9]	ko04024 cAMP signaling pathway;ko04022 cGMP-PKG signaling pathway;ko04911 Insulin secretion;ko04918 Thyroid hormone synthesis;ko04919 Thyroid hormone signaling pathway;ko04260 Cardiac muscle contraction;ko04261 Adrenergic signaling in cardiomyocytes;ko04970 Salivary secretion;ko04971 Gastric acid secretion;ko04972 Pancreatic secretion;ko04976 Bile secretion;ko04973 Carbohydrate digestion and abso…
AHME_00416	ko:K21197	PCL5	G1/S-specific cyclin	ko04138 Autophagy - yeast
AHME_06391	ko:K01637	E4.1.3.1	isocitrate lyase [EC:4.1.3.1]	ko01100 Metabolic pathways;ko01110 Biosynthesis of secondary metabolites;ko01120 Microbial metabolism in diverse environments;ko01200 Carbon metabolism;ko00630 Glyoxylate and dicarboxylate metabolism
AHME_00874	ko:K17842	carT	torulene dioxygenase [EC:1.13.11.59]	ko01100 Metabolic pathways;ko00906 Carotenoid biosynthesis
AHME_10735	ko:K02212	MCM4	DNA replication licensing factor MCM4 [EC:3.6.4.12]	ko03030 DNA replication;ko04110 Cell cycle;ko04111 Cell cycle - yeast;ko04113 Meiosis - yeast
AHME_05690	ko:K01051	E3.1.1.11	pectinesterase [EC:3.1.1.11]	ko01100 Metabolic pathways;ko00040 Pentose and glucuronate interconversions
AHME_04489	ko:K14264	BNA3	kynurenine aminotransferase [EC:2.6.1.7]	ko01100 Metabolic pathways;ko00380 Tryptophan metabolism
AHME_02592	ko:K03004	RPA43	DNA-directed RNA polymerase I subunit RPA43	ko01100 Metabolic pathways;ko00230 Purine metabolism;ko00240 Pyrimidine metabolism;ko03020 RNA polymerase
AHME_05290	ko:K05292	PIGT	phosphatidylinositol glycan, class T	ko01100 Metabolic pathways;ko00563 Glycosylphosphatidylinositol (GPI)-anchor biosynthesis
AHME_02269	ko:K11129	NHP2	H/ACA ribonucleoprotein complex subunit 2	ko03008 Ribosome biogenesis in eukaryotes
AHME_01526	ko:K07466	RFA1	replication factor A1	ko03030 DNA replication;ko03420 Nucleotide excision repair;ko03430 Mismatch repair;ko03440 Homologous recombination;ko03460 Fanconi anemia pathway
AHME_00257	ko:K03104	SRP14	signal recognition particle subunit SRP14	ko03060 Protein export
AHME_06386	ko:K00077	panE	2-dehydropantoate 2-reductase [EC:1.1.1.169]	ko01100 Metabolic pathways;ko01110 Biosynthesis of secondary metabolites;ko00770 Pantothenate and CoA biosynthesis
AHME_06975	ko:K14293	KPNB1	importin subunit beta-1	ko03013 RNA transport
AHME_06489	ko:K03537	POP5	ribonuclease P/MRP protein subunit POP5 [EC:3.1.26.5]	ko03013 RNA transport;ko03008 Ribosome biogenesis in eukaryotes
AHME_05860	ko:K00787	FDPS	farnesyl diphosphate synthase [EC:2.5.1.1 2.5.1.10]	ko01100 Metabolic pathways;ko01110 Biosynthesis of secondary metabolites;ko01130 Biosynthesis of antibiotics;ko00900 Terpenoid backbone biosynthesis;ko05166 HTLV-I infection;ko05164 Influenza A
AHME_09464	ko:K01110	PTEN	phosphatidylinositol-3,4,5-trisphosphate 3-phosphatase and dual-specificity protein phosphatase PTEN [EC:3.1.3.16 3.1.3.48 3.1.3.67]	ko00562 Inositol phosphate metabolism;ko04068 FoxO signaling pathway;ko04070 Phosphatidylinositol signaling system;ko04071 Sphingolipid signaling pathway;ko04151 PI3K-Akt signaling pathway;ko04150 mTOR signaling pathway;ko04140 Autophagy - animal;ko04115 p53 signaling pathway;ko04218 Cellular senescence;ko04510 Focal adhesion;ko04212 Longevity regulating pathway - worm;ko05200 Pathways in cancer;…
AHME_02848	ko:K00698	CHS1	chitin synthase [EC:2.4.1.16]	ko00520 Amino sugar and nucleotide sugar metabolism
AHME_00617	ko:K10877	RAD54B	DNA repair and recombination protein RAD54B [EC:3.6.4.-]	ko03440 Homologous recombination
AHME_02210	ko:K00249	ACADM	acyl-CoA dehydrogenase [EC:1.3.8.7]	ko01100 Metabolic pathways;ko01110 Biosynthesis of secondary metabolites;ko01130 Biosynthesis of antibiotics;ko01200 Carbon metabolism;ko01212 Fatty acid metabolism;ko00640 Propanoate metabolism;ko00071 Fatty acid degradation;ko00280 Valine, leucine and isoleucine degradation;ko00410 beta-Alanine metabolism;ko03320 PPAR signaling pathway
AHME_01631	ko:K05288	PIGO	phosphatidylinositol glycan, class O	ko01100 Metabolic pathways;ko00563 Glycosylphosphatidylinositol (GPI)-anchor biosynthesis
AHME_02358	ko:K12385	NPC1	Niemann-Pick C1 protein	ko04142 Lysosome
AHME_14040	ko:K03265	ETF1	peptide chain release factor subunit 1	ko03015 mRNA surveillance pathway
AHME_05494	ko:K11315	TADA3	transcriptional adapter 3	ko05165 Human papillomavirus infection
AHME_04260	ko:K11251	H2A	histone H2A	ko04217 Necroptosis;ko05322 Systemic lupus erythematosus;ko05034 Alcoholism
AHME_04537	ko:K03267	ERF3	peptide chain release factor subunit 3	ko03015 mRNA surveillance pathway
AHME_10926	ko:K01955	carB	carbamoyl-phosphate synthase large subunit [EC:6.3.5.5]	ko01100 Metabolic pathways;ko00240 Pyrimidine metabolism;ko00250 Alanine, aspartate and glutamate metabolism
AHME_01519	ko:K17765	MDM12	mitochondrial distribution and morphology protein 12	ko04139 Mitophagy - yeast
AHME_04446	ko:K01684	dgoD	galactonate dehydratase [EC:4.2.1.6]	ko01100 Metabolic pathways;ko01120 Microbial metabolism in diverse environments;ko00052 Galactose metabolism
AHME_13186	ko:K02265	COX5B	cytochrome c oxidase subunit 5b	ko01100 Metabolic pathways;ko00190 Oxidative phosphorylation;ko04260 Cardiac muscle contraction;ko05010 Alzheimer's disease;ko05012 Parkinson's disease;ko05016 Huntington's disease;ko04932 Non-alcoholic fatty liver disease (NAFLD)
AHME_07794	ko:K15078	SLX1	structure-specific endonuclease subunit SLX1 [EC:3.6.1.-]	ko03460 Fanconi anemia pathway
AHME_07389	ko:K11092	SNRPA1	U2 small nuclear ribonucleoprotein A'	ko03040 Spliceosome
AHME_04692	ko:K05287	PIGF	phosphatidylinositol glycan, class F [EC:2.7.-.-]	ko01100 Metabolic pathways;ko00563 Glycosylphosphatidylinositol (GPI)-anchor biosynthesis
AHME_06516	ko:K00620	argJ	glutamate N-acetyltransferase / amino-acid N-acetyltransferase [EC:2.3.1.35 2.3.1.1]	ko01100 Metabolic pathways;ko01110 Biosynthesis of secondary metabolites;ko01130 Biosynthesis of antibiotics;ko01210 2-Oxocarboxylic acid metabolism;ko01230 Biosynthesis of amino acids;ko00220 Arginine biosynthesis
AHME_08325	ko:K01568	PDC	pyruvate decarboxylase [EC:4.1.1.1]	ko01100 Metabolic pathways;ko01110 Biosynthesis of secondary metabolites;ko01130 Biosynthesis of antibiotics;ko00010 Glycolysis / Gluconeogenesis
AHME_05971	ko:K00558	DNMT1	DNA (cytosine-5)-methyltransferase 1 [EC:2.1.1.37]	ko01100 Metabolic pathways;ko00270 Cysteine and methionine metabolism;ko05206 MicroRNAs in cancer
AHME_06058	ko:K01764	HCCS	cytochrome c heme-lyase [EC:4.4.1.17]	ko00860 Porphyrin and chlorophyll metabolism
AHME_04418	ko:K12580	CNOT3	CCR4-NOT transcription complex subunit 3	ko03018 RNA degradation
AHME_04713	ko:K05658	ABCB1	ATP-binding cassette, subfamily B (MDR/TAP), member 1 [EC:3.6.3.44]	ko02010 ABC transporters;ko04976 Bile secretion;ko05206 MicroRNAs in cancer;ko05226 Gastric cancer
AHME_11290	ko:K20168	TBC1D15	TBC1 domain family member 15	ko04137 Mitophagy - animal
AHME_08156	ko:K07204	RAPTOR	regulatory associated protein of mTOR	ko04151 PI3K-Akt signaling pathway;ko04152 AMPK signaling pathway;ko04150 mTOR signaling pathway;ko04140 Autophagy - animal;ko04138 Autophagy - yeast;ko04136 Autophagy - other;ko04910 Insulin signaling pathway;ko04211 Longevity regulating pathway;ko04213 Longevity regulating pathway - multiple species;ko05206 MicroRNAs in cancer
AHME_10693	ko:K00706	E2.4.1.34	1,3-beta-glucan synthase [EC:2.4.1.34]	ko00500 Starch and sucrose metabolism;ko04011 MAPK signaling pathway - yeast
AHME_06927	ko:K03016	RPB8	DNA-directed RNA polymerases I, II, and III subunit RPABC3	ko01100 Metabolic pathways;ko00230 Purine metabolism;ko00240 Pyrimidine metabolism;ko03020 RNA polymerase;ko04623 Cytosolic DNA-sensing pathway;ko05016 Huntington's disease;ko05169 Epstein-Barr virus infection
AHME_01279	ko:K03943	NDUFV2	NADH dehydrogenase (ubiquinone) flavoprotein 2 [EC:1.6.5.3 1.6.99.3]	ko01100 Metabolic pathways;ko00190 Oxidative phosphorylation;ko04723 Retrograde endocannabinoid signaling;ko05010 Alzheimer's disease;ko05012 Parkinson's disease;ko05016 Huntington's disease;ko04932 Non-alcoholic fatty liver disease (NAFLD)
AHME_09189	ko:K13342	PEX5	peroxin-5	ko04146 Peroxisome
AHME_03548	ko:K08010	NCF2	neutrophil cytosolic factor 2	ko04145 Phagosome;ko04670 Leukocyte transendothelial migration;ko04380 Osteoclast differentiation;ko05418 Fluid shear stress and atherosclerosis;ko05140 Leishmaniasis
AHME_02258	ko:K00700	GBE1	1,4-alpha-glucan branching enzyme [EC:2.4.1.18]	ko01100 Metabolic pathways;ko01110 Biosynthesis of secondary metabolites;ko00500 Starch and sucrose metabolism
AHME_04001	ko:K03258	EIF4B	translation initiation factor 4B	ko03013 RNA transport;ko04151 PI3K-Akt signaling pathway;ko04150 mTOR signaling pathway;ko05205 Proteoglycans in cancer
AHME_12601	ko:K08794	CAMK1	calcium/calmodulin-dependent protein kinase I [EC:2.7.11.17]	ko04921 Oxytocin signaling pathway;ko04925 Aldosterone synthesis and secretion
AHME_05378	ko:K06030	MFN2	mitofusin 2 [EC:3.6.5.-]	ko04137 Mitophagy - animal;ko04214 Apoptosis - fly;ko04621 NOD-like receptor signaling pathway
AHME_12554	ko:K02988	RP-S5	small subunit ribosomal protein S5	ko03010 Ribosome
AHME_04782	ko:K00654	SPT	serine palmitoyltransferase [EC:2.3.1.50]	ko01100 Metabolic pathways;ko00600 Sphingolipid metabolism;ko04071 Sphingolipid signaling pathway;ko04138 Autophagy - yeast
AHME_12870	ko:K02900	RP-L27Ae	large subunit ribosomal protein L27Ae	ko03010 Ribosome
AHME_08774	ko:K19860	GPA1	guanine nucleotide-binding protein alpha-1 subunit	ko04011 MAPK signaling pathway - yeast
AHME_04366	ko:K11086	SNRPB	small nuclear ribonucleoprotein B and B'	ko03040 Spliceosome;ko05322 Systemic lupus erythematosus
AHME_05895	ko:K01456	E3.5.1.52	peptide-N4-(N-acetyl-beta-glucosaminyl)asparagine amidase [EC:3.5.1.52]	ko04141 Protein processing in endoplasmic reticulum
AHME_12561	ko:K07562	NMD3	nonsense-mediated mRNA decay protein 3	ko03013 RNA transport;ko03008 Ribosome biogenesis in eukaryotes
AHME_04806	ko:K16368	DGK1	diacylglycerol kinase (CTP) [EC:2.7.1.174]	ko01100 Metabolic pathways;ko01110 Biosynthesis of secondary metabolites;ko00564 Glycerophospholipid metabolism
AHME_11023	ko:K18584	ACTR3	actin-related protein 3	ko04138 Autophagy - yeast;ko04530 Tight junction
AHME_07774	ko:K03014	RPB6	DNA-directed RNA polymerases I, II, and III subunit RPABC2	ko01100 Metabolic pathways;ko00230 Purine metabolism;ko00240 Pyrimidine metabolism;ko03020 RNA polymerase;ko04623 Cytosolic DNA-sensing pathway;ko05016 Huntington's disease;ko05169 Epstein-Barr virus infection
AHME_07558	ko:K01225	CBH1	cellulose 1,4-beta-cellobiosidase [EC:3.2.1.91]	ko01100 Metabolic pathways;ko00500 Starch and sucrose metabolism
AHME_04400	ko:K03685	rnc	ribonuclease III [EC:3.1.26.3]	ko03008 Ribosome biogenesis in eukaryotes;ko05205 Proteoglycans in cancer
AHME_07856	ko:K14544	UTP22	U3 small nucleolar RNA-associated protein 22	ko03008 Ribosome biogenesis in eukaryotes
AHME_00085	ko:K11272	MRC1	mediator of replication checkpoint protein 1	ko04111 Cell cycle - yeast
AHME_02079	ko:K01719	hemD	uroporphyrinogen-III synthase [EC:4.2.1.75]	ko01100 Metabolic pathways;ko01110 Biosynthesis of secondary metabolites;ko01120 Microbial metabolism in diverse environments;ko00860 Porphyrin and chlorophyll metabolism
AHME_13341	ko:K10610	DDB1	DNA damage-binding protein 1	ko04120 Ubiquitin mediated proteolysis;ko03420 Nucleotide excision repair;ko05203 Viral carcinogenesis;ko05161 Hepatitis B
AHME_08165	ko:K04536	GNB1	guanine nucleotide-binding protein G(I)/G(S)/G(T) subunit beta-1	ko04014 Ras signaling pathway;ko04011 MAPK signaling pathway - yeast;ko04371 Apelin signaling pathway;ko04151 PI3K-Akt signaling pathway;ko04062 Chemokine signaling pathway;ko04926 Relaxin signaling pathway;ko04724 Glutamatergic synapse;ko04727 GABAergic synapse;ko04725 Cholinergic synapse;ko04728 Dopaminergic synapse;ko04726 Serotonergic synapse;ko04723 Retrograde endocannabinoid signaling;ko047…
AHME_13395	ko:K14546	UTP5	U3 small nucleolar RNA-associated protein 5	ko03008 Ribosome biogenesis in eukaryotes
AHME_03999	ko:K10389	TUBG	tubulin gamma	ko05165 Human papillomavirus infection
AHME_03852	ko:K01783	rpe	ribulose-phosphate 3-epimerase [EC:5.1.3.1]	ko01100 Metabolic pathways;ko01110 Biosynthesis of secondary metabolites;ko01120 Microbial metabolism in diverse environments;ko01130 Biosynthesis of antibiotics;ko01200 Carbon metabolism;ko01230 Biosynthesis of amino acids;ko00030 Pentose phosphate pathway;ko00040 Pentose and glucuronate interconversions;ko00710 Carbon fixation in photosynthetic organisms
AHME_09674	ko:K10365	CAPZB	capping protein (actin filament) muscle Z-line, beta	ko04144 Endocytosis
AHME_01604	ko:K01803	TPI	triosephosphate isomerase (TIM) [EC:5.3.1.1]	ko01100 Metabolic pathways;ko01110 Biosynthesis of secondary metabolites;ko01120 Microbial metabolism in diverse environments;ko01130 Biosynthesis of antibiotics;ko01200 Carbon metabolism;ko01230 Biosynthesis of amino acids;ko00010 Glycolysis / Gluconeogenesis;ko00051 Fructose and mannose metabolism;ko00562 Inositol phosphate metabolism;ko00710 Carbon fixation in photosynthetic organisms
AHME_12624	ko:K12373	HEXA_B	hexosaminidase [EC:3.2.1.52]	ko01100 Metabolic pathways;ko00520 Amino sugar and nucleotide sugar metabolism;ko00513 Various types of N-glycan biosynthesis;ko00531 Glycosaminoglycan degradation;ko00603 Glycosphingolipid biosynthesis - globo and isoglobo series;ko00604 Glycosphingolipid biosynthesis - ganglio series;ko00511 Other glycan degradation;ko04142 Lysosome
AHME_08980	ko:K06269	PPP1C	serine/threonine-protein phosphatase PP1 catalytic subunit [EC:3.1.3.16]	ko03015 mRNA surveillance pathway;ko04390 Hippo signaling pathway;ko04024 cAMP signaling pathway;ko04022 cGMP-PKG signaling pathway;ko04113 Meiosis - yeast;ko04114 Oocyte meiosis;ko04218 Cellular senescence;ko04510 Focal adhesion;ko04810 Regulation of actin cytoskeleton;ko04611 Platelet activation;ko04910 Insulin signaling pathway;ko04921 Oxytocin signaling pathway;ko04261 Adrenergic signaling in…
AHME_04481	ko:K12827	SF3A3	splicing factor 3A subunit 3	ko03040 Spliceosome
AHME_10346	ko:K00844	HK	hexokinase [EC:2.7.1.1]	ko01100 Metabolic pathways;ko01110 Biosynthesis of secondary metabolites;ko01120 Microbial metabolism in diverse environments;ko01130 Biosynthesis of antibiotics;ko01200 Carbon metabolism;ko00010 Glycolysis / Gluconeogenesis;ko00051 Fructose and mannose metabolism;ko00052 Galactose metabolism;ko00500 Starch and sucrose metabolism;ko00520 Amino sugar and nucleotide sugar metabolism;ko00521 Strepto…
AHME_07984	ko:K03953	NDUFA9	NADH dehydrogenase (ubiquinone) 1 alpha subcomplex subunit 9	ko01100 Metabolic pathways;ko00190 Oxidative phosphorylation;ko04723 Retrograde endocannabinoid signaling;ko05010 Alzheimer's disease;ko05012 Parkinson's disease;ko05016 Huntington's disease;ko04932 Non-alcoholic fatty liver disease (NAFLD)
AHME_13104	ko:K20408	WDR24	WD repeat-containing protein 24	ko04150 mTOR signaling pathway
AHME_01488	ko:K00831	serC	phosphoserine aminotransferase [EC:2.6.1.52]	ko01100 Metabolic pathways;ko01120 Microbial metabolism in diverse environments;ko01130 Biosynthesis of antibiotics;ko01200 Carbon metabolism;ko01230 Biosynthesis of amino acids;ko00680 Methane metabolism;ko00260 Glycine, serine and threonine metabolism;ko00750 Vitamin B6 metabolism
AHME_11637	ko:K07413	CYP2C	cytochrome P450 family 2 subfamily C [EC:1.14.14.1]	ko01100 Metabolic pathways;ko00140 Steroid hormone biosynthesis;ko00590 Arachidonic acid metabolism;ko00591 Linoleic acid metabolism;ko00830 Retinol metabolism;ko04726 Serotonergic synapse;ko04750 Inflammatory mediator regulation of TRP channels;ko05204 Chemical carcinogenesis
AHME_10763	ko:K04371	MAPK1_3	mitogen-activated protein kinase 1/3 [EC:2.7.11.24]	ko04014 Ras signaling pathway;ko04015 Rap1 signaling pathway;ko04010 MAPK signaling pathway;ko04013 MAPK signaling pathway - fly;ko04011 MAPK signaling pathway - yeast;ko04012 ErbB signaling pathway;ko04350 TGF-beta signaling pathway;ko04370 VEGF signaling pathway;ko04371 Apelin signaling pathway;ko04668 TNF signaling pathway;ko04066 HIF-1 signaling pathway;ko04068 FoxO signaling pathway;ko04072 …
AHME_10911	ko:K00252	GCDH	glutaryl-CoA dehydrogenase [EC:1.3.8.6]	ko01100 Metabolic pathways;ko01120 Microbial metabolism in diverse environments;ko01130 Biosynthesis of antibiotics;ko00071 Fatty acid degradation;ko00310 Lysine degradation;ko00380 Tryptophan metabolism;ko00362 Benzoate degradation
AHME_10414	ko:K03754	EIF2B2	translation initiation factor eIF-2B subunit beta	ko03013 RNA transport
AHME_06754	ko:K03178	UBE1	ubiquitin-activating enzyme E1 [EC:6.2.1.45]	ko04120 Ubiquitin mediated proteolysis;ko05012 Parkinson's disease
AHME_12794	ko:K19860	GPA1	guanine nucleotide-binding protein alpha-1 subunit	ko04011 MAPK signaling pathway - yeast
AHME_08172	ko:K08331	ATG13	autophagy-related protein 13	ko04140 Autophagy - animal;ko04138 Autophagy - yeast;ko04136 Autophagy - other;ko04211 Longevity regulating pathway
AHME_07478	ko:K03695	clpB	ATP-dependent Clp protease ATP-binding subunit ClpB	ko04213 Longevity regulating pathway - multiple species
AHME_12694	ko:K00480	E1.14.13.1	salicylate hydroxylase [EC:1.14.13.1]	ko01100 Metabolic pathways;ko01120 Microbial metabolism in diverse environments;ko01220 Degradation of aromatic compounds;ko00621 Dioxin degradation;ko00626 Naphthalene degradation;ko00624 Polycyclic aromatic hydrocarbon degradation
AHME_08783	ko:K00507	SCD	stearoyl-CoA desaturase (Delta-9 desaturase) [EC:1.14.19.1]	ko01212 Fatty acid metabolism;ko01040 Biosynthesis of unsaturated fatty acids;ko04152 AMPK signaling pathway;ko03320 PPAR signaling pathway;ko04212 Longevity regulating pathway - worm
AHME_05323	ko:K14171	AHP1	alkyl hydroperoxide reductase 1 [EC:1.11.1.15]	ko04122 Sulfur relay system
AHME_05059	ko:K08486	STX1B_2_3	syntaxin 1B/2/3	ko04130 SNARE interactions in vesicular transport;ko04721 Synaptic vesicle cycle
AHME_08920	ko:K01539	ATP1A	sodium/potassium-transporting ATPase subunit alpha [EC:3.6.3.9]	ko04024 cAMP signaling pathway;ko04022 cGMP-PKG signaling pathway;ko04911 Insulin secretion;ko04918 Thyroid hormone synthesis;ko04919 Thyroid hormone signaling pathway;ko04260 Cardiac muscle contraction;ko04261 Adrenergic signaling in cardiomyocytes;ko04970 Salivary secretion;ko04971 Gastric acid secretion;ko04972 Pancreatic secretion;ko04976 Bile secretion;ko04973 Carbohydrate digestion and abso…
AHME_08650	ko:K02861	RIPK1	receptor-interacting serine/threonine-protein kinase 1 [EC:2.7.11.1]	ko04064 NF-kappa B signaling pathway;ko04668 TNF signaling pathway;ko04210 Apoptosis;ko04217 Necroptosis;ko04620 Toll-like receptor signaling pathway;ko04621 NOD-like receptor signaling pathway;ko04622 RIG-I-like receptor signaling pathway;ko04623 Cytosolic DNA-sensing pathway;ko05160 Hepatitis C;ko05169 Epstein-Barr virus infection
AHME_05887	ko:K14570	REX1	RNA exonuclease 1 [EC:3.1.-.-]	ko03008 Ribosome biogenesis in eukaryotes
AHME_06128	ko:K00065	kduD	2-dehydro-3-deoxy-D-gluconate 5-dehydrogenase [EC:1.1.1.127]	ko00040 Pentose and glucuronate interconversions
AHME_10818	ko:K00868	pdxK	pyridoxine kinase [EC:2.7.1.35]	ko01100 Metabolic pathways;ko00750 Vitamin B6 metabolism
AHME_00513	ko:K11407	HDAC6	histone deacetylase 6 [EC:3.5.1.98]	ko05203 Viral carcinogenesis;ko05034 Alcoholism;ko05165 Human papillomavirus infection
AHME_05456	ko:K11253	H3	histone H3	ko05202 Transcriptional misregulation in cancer;ko05322 Systemic lupus erythematosus;ko05034 Alcoholism
AHME_10105	ko:K06067	HDAC1_2	histone deacetylase 1/2 [EC:3.5.1.98]	ko04330 Notch signaling pathway;ko04110 Cell cycle;ko04919 Thyroid hormone signaling pathway;ko04213 Longevity regulating pathway - multiple species;ko05200 Pathways in cancer;ko05202 Transcriptional misregulation in cancer;ko05203 Viral carcinogenesis;ko05220 Chronic myeloid leukemia;ko05016 Huntington's disease;ko05034 Alcoholism;ko05169 Epstein-Barr virus infection;ko05165 Human papillomavirus…
AHME_04359	ko:K05954	FNTB	protein farnesyltransferase subunit beta [EC:2.5.1.58]	ko01130 Biosynthesis of antibiotics;ko00900 Terpenoid backbone biosynthesis
AHME_03892	ko:K11427	DOT1L	histone-lysine N-methyltransferase, H3 lysine-79 specific [EC:2.1.1.43]	ko00310 Lysine degradation;ko05202 Transcriptional misregulation in cancer
AHME_04254	ko:K19691	NIK1	osomolarity two-component system, sensor histidine kinase NIK1 [EC:2.7.13.3]	ko02020 Two-component system
AHME_09661	ko:K01682	acnB	aconitate hydratase 2 / 2-methylisocitrate dehydratase [EC:4.2.1.3 4.2.1.99]	ko01100 Metabolic pathways;ko01110 Biosynthesis of secondary metabolites;ko01120 Microbial metabolism in diverse environments;ko01130 Biosynthesis of antibiotics;ko01200 Carbon metabolism;ko01210 2-Oxocarboxylic acid metabolism;ko01230 Biosynthesis of amino acids;ko00020 Citrate cycle (TCA cycle);ko00630 Glyoxylate and dicarboxylate metabolism;ko00640 Propanoate metabolism;ko00720 Carbon fixation…
AHME_04596	ko:K04648	DCTN1	dynactin 1	ko04962 Vasopressin-regulated water reabsorption;ko05016 Huntington's disease
AHME_10901	ko:K00872	thrB1	homoserine kinase [EC:2.7.1.39]	ko01100 Metabolic pathways;ko01110 Biosynthesis of secondary metabolites;ko01120 Microbial metabolism in diverse environments;ko01230 Biosynthesis of amino acids;ko00260 Glycine, serine and threonine metabolism
AHME_05989	ko:K07877	RAB2A	Ras-related protein Rab-2A	ko04152 AMPK signaling pathway
AHME_03199	ko:K04799	FEN1	flap endonuclease-1 [EC:3.-.-.-]	ko03030 DNA replication;ko03410 Base excision repair;ko03450 Non-homologous end-joining
AHME_02362	ko:K12767	RIM15	serine/threonine-protein kinase RIM15 [EC:2.7.11.1]	ko04138 Autophagy - yeast;ko04113 Meiosis - yeast;ko04213 Longevity regulating pathway - multiple species
AHME_11139	ko:K00838	ARO8	aromatic amino acid aminotransferase I / 2-aminoadipate transaminase [EC:2.6.1.57 2.6.1.39 2.6.1.27 2.6.1.5]	ko01100 Metabolic pathways;ko01110 Biosynthesis of secondary metabolites;ko01130 Biosynthesis of antibiotics;ko01210 2-Oxocarboxylic acid metabolism;ko01230 Biosynthesis of amino acids;ko00270 Cysteine and methionine metabolism;ko00300 Lysine biosynthesis;ko00350 Tyrosine metabolism;ko00360 Phenylalanine metabolism;ko00380 Tryptophan metabolism;ko00400 Phenylalanine, tyrosine and tryptophan biosy…
AHME_00965	ko:K21249	UVRAG	UV radiation resistance-associated gene protein	ko04140 Autophagy - animal
AHME_09307	ko:K12191	CHMP2A	charged multivesicular body protein 2A	ko04144 Endocytosis;ko04217 Necroptosis
AHME_08514	ko:K00624	E2.3.1.7	carnitine O-acetyltransferase [EC:2.3.1.7]	ko04146 Peroxisome
AHME_03221	ko:K00003	E1.1.1.3	homoserine dehydrogenase [EC:1.1.1.3]	ko01100 Metabolic pathways;ko01110 Biosynthesis of secondary metabolites;ko01120 Microbial metabolism in diverse environments;ko01130 Biosynthesis of antibiotics;ko01230 Biosynthesis of amino acids;ko00260 Glycine, serine and threonine metabolism;ko00270 Cysteine and methionine metabolism;ko00300 Lysine biosynthesis
AHME_08359	ko:K06126	COQ6	ubiquinone biosynthesis monooxygenase Coq6 [EC:1.14.13.-]	ko01100 Metabolic pathways;ko01110 Biosynthesis of secondary metabolites;ko00130 Ubiquinone and other terpenoid-quinone biosynthesis
AHME_00722	ko:K02877	RP-L15e	large subunit ribosomal protein L15e	ko03010 Ribosome
AHME_06064	ko:K01939	purA	adenylosuccinate synthase [EC:6.3.4.4]	ko01100 Metabolic pathways;ko00230 Purine metabolism;ko00250 Alanine, aspartate and glutamate metabolism
AHME_01019	ko:K03949	NDUFA5	NADH dehydrogenase (ubiquinone) 1 alpha subcomplex subunit 5	ko01100 Metabolic pathways;ko00190 Oxidative phosphorylation;ko04723 Retrograde endocannabinoid signaling;ko05010 Alzheimer's disease;ko05012 Parkinson's disease;ko05016 Huntington's disease;ko04932 Non-alcoholic fatty liver disease (NAFLD)
AHME_01358	ko:K19801	PI4KB	phosphatidylinositol 4-kinase B [EC:2.7.1.67]	ko01100 Metabolic pathways;ko00562 Inositol phosphate metabolism;ko04070 Phosphatidylinositol signaling system
AHME_00015	ko:K03809	wrbA	NAD(P)H dehydrogenase (quinone) [EC:1.6.5.2]	ko01110 Biosynthesis of secondary metabolites;ko00130 Ubiquinone and other terpenoid-quinone biosynthesis
AHME_02181	ko:K00818	E2.6.1.11	acetylornithine aminotransferase [EC:2.6.1.11]	ko01100 Metabolic pathways;ko01110 Biosynthesis of secondary metabolites;ko01130 Biosynthesis of antibiotics;ko01210 2-Oxocarboxylic acid metabolism;ko01230 Biosynthesis of amino acids;ko00220 Arginine biosynthesis
AHME_14058	ko:K01681	ACO	aconitate hydratase [EC:4.2.1.3]	ko01100 Metabolic pathways;ko01110 Biosynthesis of secondary metabolites;ko01120 Microbial metabolism in diverse environments;ko01130 Biosynthesis of antibiotics;ko01200 Carbon metabolism;ko01210 2-Oxocarboxylic acid metabolism;ko01230 Biosynthesis of amino acids;ko00020 Citrate cycle (TCA cycle);ko00630 Glyoxylate and dicarboxylate metabolism;ko00720 Carbon fixation pathways in prokaryotes
AHME_00985	ko:K08653	MBTPS1	membrane-bound transcription factor site-1 protease [EC:3.4.21.112]	ko04141 Protein processing in endoplasmic reticulum
AHME_05299	ko:K04649	HIP2	ubiquitin-conjugating enzyme (huntingtin interacting protein 2) [EC:2.3.2.23]	ko04120 Ubiquitin mediated proteolysis
AHME_03053	ko:K01179	E3.2.1.4	endoglucanase [EC:3.2.1.4]	ko01100 Metabolic pathways;ko00500 Starch and sucrose metabolism
AHME_00900	ko:K02959	RP-S16	small subunit ribosomal protein S16	ko03010 Ribosome
AHME_08269	ko:K13289	CTSA	cathepsin A (carboxypeptidase C) [EC:3.4.16.5]	ko04142 Lysosome;ko04614 Renin-angiotensin system
AHME_07040	ko:K14411	MSI	RNA-binding protein Musashi	ko03015 mRNA surveillance pathway
AHME_09274	ko:K02876	RP-L15	large subunit ribosomal protein L15	ko03010 Ribosome
AHME_00594	ko:K08294	MKK1_2	mitogen-activated protein kinase kinase [EC:2.7.12.2]	ko04011 MAPK signaling pathway - yeast;ko04139 Mitophagy - yeast
AHME_10094	ko:K03237	EIF2S1	translation initiation factor 2 subunit 1	ko03013 RNA transport;ko04141 Protein processing in endoplasmic reticulum;ko04140 Autophagy - animal;ko04138 Autophagy - yeast;ko04210 Apoptosis;ko04932 Non-alcoholic fatty liver disease (NAFLD);ko05162 Measles;ko05164 Influenza A;ko05160 Hepatitis C;ko05168 Herpes simplex infection
AHME_02667	ko:K11090	LA	lupus La protein	ko05322 Systemic lupus erythematosus
AHME_01428	ko:K17218	sqr	sulfide:quinone oxidoreductase [EC:1.8.5.4]	ko00920 Sulfur metabolism
AHME_11837	ko:K14553	UTP18	U3 small nucleolar RNA-associated protein 18	ko03008 Ribosome biogenesis in eukaryotes
AHME_04008	ko:K10884	XRCC6	ATP-dependent DNA helicase 2 subunit 1	ko03450 Non-homologous end-joining
AHME_11925	ko:K01626	E2.5.1.54	3-deoxy-7-phosphoheptulonate synthase [EC:2.5.1.54]	ko01100 Metabolic pathways;ko01110 Biosynthesis of secondary metabolites;ko01130 Biosynthesis of antibiotics;ko01230 Biosynthesis of amino acids;ko00400 Phenylalanine, tyrosine and tryptophan biosynthesis;ko02024 Quorum sensing
AHME_13713	ko:K01749	hemC	hydroxymethylbilane synthase [EC:2.5.1.61]	ko01100 Metabolic pathways;ko01110 Biosynthesis of secondary metabolites;ko01120 Microbial metabolism in diverse environments;ko00860 Porphyrin and chlorophyll metabolism
AHME_13496	ko:K01061	E3.1.1.45	carboxymethylenebutenolidase [EC:3.1.1.45]	ko01100 Metabolic pathways;ko01110 Biosynthesis of secondary metabolites;ko01120 Microbial metabolism in diverse environments;ko01130 Biosynthesis of antibiotics;ko00364 Fluorobenzoate degradation;ko00361 Chlorocyclohexane and chlorobenzene degradation;ko00623 Toluene degradation
AHME_02292	ko:K02940	RP-L9e	large subunit ribosomal protein L9e	ko03010 Ribosome
AHME_07506	ko:K00108	betA	choline dehydrogenase [EC:1.1.99.1]	ko01100 Metabolic pathways;ko00260 Glycine, serine and threonine metabolism
AHME_05198	ko:K02739	PSMB7	20S proteasome subunit beta 2 [EC:3.4.25.1]	ko03050 Proteasome
AHME_03595	ko:K01094	GEP4	phosphatidylglycerophosphatase GEP4 [EC:3.1.3.27]	ko01100 Metabolic pathways;ko00564 Glycerophospholipid metabolism
AHME_13087	ko:K10591	NEDD4	E3 ubiquitin-protein ligase NEDD4 [EC:2.3.2.26]	ko04120 Ubiquitin mediated proteolysis;ko04011 MAPK signaling pathway - yeast;ko04144 Endocytosis;ko04530 Tight junction;ko05169 Epstein-Barr virus infection
AHME_03050	ko:K18083	MTMR6_7_8	myotubularin-related protein 6/7/8 [EC:3.1.3.64 3.1.3.95]	ko01100 Metabolic pathways;ko00562 Inositol phosphate metabolism;ko04070 Phosphatidylinositol signaling system;ko04138 Autophagy - yeast
AHME_07433	ko:K20403	TTI1	TELO2-interacting protein 1	ko04150 mTOR signaling pathway
AHME_03808	ko:K13335	PEX16	peroxin-16	ko04146 Peroxisome
AHME_02116	ko:K02925	RP-L3e	large subunit ribosomal protein L3e	ko03010 Ribosome
AHME_11206	ko:K06215	pdxS	pyridoxal 5'-phosphate synthase pdxS subunit [EC:4.3.3.6]	ko00750 Vitamin B6 metabolism
AHME_02816	ko:K06685	MOB1	MOB kinase activator 1	ko04390 Hippo signaling pathway;ko04391 Hippo signaling pathway - fly;ko04392 Hippo signaling pathway - multiple species;ko04111 Cell cycle - yeast
AHME_07425	ko:K01836	PGM3	phosphoacetylglucosamine mutase [EC:5.4.2.3]	ko01100 Metabolic pathways;ko01130 Biosynthesis of antibiotics;ko00520 Amino sugar and nucleotide sugar metabolism
AHME_01009	ko:K03262	EIF5	translation initiation factor 5	ko03013 RNA transport;ko04214 Apoptosis - fly
AHME_00584	ko:K00958	sat	sulfate adenylyltransferase [EC:2.7.7.4]	ko01100 Metabolic pathways;ko01120 Microbial metabolism in diverse environments;ko01130 Biosynthesis of antibiotics;ko00920 Sulfur metabolism;ko00230 Purine metabolism;ko00450 Selenocompound metabolism;ko00261 Monobactam biosynthesis
AHME_07741	ko:K02927	RP-L40e	large subunit ribosomal protein L40e	ko03010 Ribosome
AHME_06288	ko:K13171	SRRM1	serine/arginine repetitive matrix protein 1	ko03013 RNA transport;ko03015 mRNA surveillance pathway
AHME_00554	ko:K12830	SF3B3	splicing factor 3B subunit 3	ko03040 Spliceosome
AHME_00212	ko:K01194	TREH	alpha,alpha-trehalase [EC:3.2.1.28]	ko01100 Metabolic pathways;ko00500 Starch and sucrose metabolism
AHME_09920	ko:K10967	KTR1_3	alpha 1,2-mannosyltransferase [EC:2.4.1.-]	ko00514 Other types of O-glycan biosynthesis
AHME_05787	ko:K01641	E2.3.3.10	hydroxymethylglutaryl-CoA synthase [EC:2.3.3.10]	ko01100 Metabolic pathways;ko01110 Biosynthesis of secondary metabolites;ko01130 Biosynthesis of antibiotics;ko00650 Butanoate metabolism;ko00072 Synthesis and degradation of ketone bodies;ko00280 Valine, leucine and isoleucine degradation;ko00900 Terpenoid backbone biosynthesis
AHME_04070	ko:K01624	FBA	fructose-bisphosphate aldolase, class II [EC:4.1.2.13]	ko01100 Metabolic pathways;ko01110 Biosynthesis of secondary metabolites;ko01120 Microbial metabolism in diverse environments;ko01130 Biosynthesis of antibiotics;ko01200 Carbon metabolism;ko01230 Biosynthesis of amino acids;ko00010 Glycolysis / Gluconeogenesis;ko00030 Pentose phosphate pathway;ko00051 Fructose and mannose metabolism;ko00710 Carbon fixation in photosynthetic organisms;ko00680 Meth…
AHME_11603	ko:K01183	E3.2.1.14	chitinase [EC:3.2.1.14]	ko01100 Metabolic pathways;ko00520 Amino sugar and nucleotide sugar metabolism
AHME_05905	ko:K02969	RP-S20e	small subunit ribosomal protein S20e	ko03010 Ribosome
AHME_04427	ko:K01381	PEP4	saccharopepsin [EC:3.4.23.25]	ko04138 Autophagy - yeast
AHME_02208	ko:K14396	PABPN1	polyadenylate-binding protein 2	ko03015 mRNA surveillance pathway;ko05164 Influenza A
AHME_08804	ko:K03028	PSMD2	26S proteasome regulatory subunit N1	ko03050 Proteasome;ko05169 Epstein-Barr virus infection
AHME_06643	ko:K05767	IQGAP2_3	Ras GTPase-activating-like protein IQGAP2/3	ko04810 Regulation of actin cytoskeleton
AHME_05639	ko:K02155	ATPeV0C	V-type H+-transporting ATPase 16kDa proteolipid subunit	ko01100 Metabolic pathways;ko00190 Oxidative phosphorylation;ko04145 Phagosome;ko04142 Lysosome;ko04966 Collecting duct acid secretion;ko04721 Synaptic vesicle cycle;ko05323 Rheumatoid arthritis;ko05110 Vibrio cholerae infection;ko05120 Epithelial cell signaling in Helicobacter pylori infection;ko05152 Tuberculosis
AHME_05823	ko:K15627	ASPSCR1	tether containing UBX domain for GLUT4	ko05202 Transcriptional misregulation in cancer
AHME_00123	ko:K15923	AXY8	alpha-L-fucosidase 2 [EC:3.2.1.51]	ko00511 Other glycan degradation
AHME_10633	ko:K05349	bglX	beta-glucosidase [EC:3.2.1.21]	ko01100 Metabolic pathways;ko01110 Biosynthesis of secondary metabolites;ko00500 Starch and sucrose metabolism;ko00460 Cyanoamino acid metabolism;ko00940 Phenylpropanoid biosynthesis
AHME_06538	ko:K00943	tmk	dTMP kinase [EC:2.7.4.9]	ko01100 Metabolic pathways;ko00240 Pyrimidine metabolism
AHME_04999	ko:K20410	MAPKAP1	target of rapamycin complex 2 subunit MAPKAP1	ko04150 mTOR signaling pathway
AHME_02989	ko:K07953	SAR1	GTP-binding protein SAR1 [EC:3.6.5.-]	ko04141 Protein processing in endoplasmic reticulum;ko05134 Legionellosis
AHME_13011	ko:K08681	pdxT	5'-phosphate synthase pdxT subunit [EC:4.3.3.6]	ko00750 Vitamin B6 metabolism
AHME_03335	ko:K08866	TTK	serine/threonine-protein kinase TTK/MPS1 [EC:2.7.12.1]	ko04110 Cell cycle;ko04111 Cell cycle - yeast
AHME_05677	ko:K03937	NDUFS4	NADH dehydrogenase (ubiquinone) Fe-S protein 4	ko01100 Metabolic pathways;ko00190 Oxidative phosphorylation;ko04723 Retrograde endocannabinoid signaling;ko05010 Alzheimer's disease;ko05012 Parkinson's disease;ko05016 Huntington's disease;ko04932 Non-alcoholic fatty liver disease (NAFLD)
AHME_02957	ko:K03660	OGG1	N-glycosylase/DNA lyase [EC:3.2.2.- 4.2.99.18]	ko03410 Base excision repair
AHME_01887	ko:K14292	TGS1	trimethylguanosine synthase [EC:2.1.1.-]	ko03013 RNA transport
AHME_01951	ko:K03039	PSMD13	26S proteasome regulatory subunit N9	ko03050 Proteasome;ko05169 Epstein-Barr virus infection
AHME_02101	ko:K08288	PRKCSH	protein kinase C substrate 80K-H	ko04141 Protein processing in endoplasmic reticulum
AHME_05447	ko:K10754	RFC1	replication factor C subunit 1	ko03030 DNA replication;ko03420 Nucleotide excision repair;ko03430 Mismatch repair
AHME_09582	ko:K03426	E3.6.1.22	NAD+ diphosphatase [EC:3.6.1.22]	ko01100 Metabolic pathways;ko00760 Nicotinate and nicotinamide metabolism;ko04146 Peroxisome
AHME_05432	ko:K15542	PFS2	polyadenylation factor subunit 2	ko03015 mRNA surveillance pathway
AHME_06875	ko:K09553	STIP1	stress-induced-phosphoprotein 1	ko05020 Prion diseases
AHME_03820	ko:K02437	gcvH	glycine cleavage system H protein	ko01100 Metabolic pathways;ko01110 Biosynthesis of secondary metabolites;ko01130 Biosynthesis of antibiotics;ko01200 Carbon metabolism;ko00630 Glyoxylate and dicarboxylate metabolism;ko00260 Glycine, serine and threonine metabolism
AHME_02278	ko:K03133	TAF9B	transcription initiation factor TFIID subunit 9B	ko03022 Basal transcription factors;ko05168 Herpes simplex infection
AHME_07982	ko:K08497	SEC20	protein transport protein SEC20	ko04130 SNARE interactions in vesicular transport
AHME_13604	ko:K03469	rnhA	ribonuclease HI [EC:3.1.26.4]	ko03030 DNA replication
AHME_02168	ko:K02867	RP-L11	large subunit ribosomal protein L11	ko03010 Ribosome
AHME_04742	ko:K06027	NSF	vesicle-fusing ATPase [EC:3.6.4.6]	ko04138 Autophagy - yeast;ko04962 Vasopressin-regulated water reabsorption;ko04727 GABAergic synapse;ko04721 Synaptic vesicle cycle
AHME_04963	ko:K00139	ALDH5A1	succinate-semialdehyde dehydrogenase [EC:1.2.1.24]	ko01100 Metabolic pathways;ko01120 Microbial metabolism in diverse environments;ko00650 Butanoate metabolism;ko00250 Alanine, aspartate and glutamate metabolism
AHME_09177	ko:K00008	SORD	L-iditol 2-dehydrogenase [EC:1.1.1.14]	ko01100 Metabolic pathways;ko00040 Pentose and glucuronate interconversions;ko00051 Fructose and mannose metabolism
AHME_08709	ko:K01192	E3.2.1.25	beta-mannosidase [EC:3.2.1.25]	ko00511 Other glycan degradation;ko04142 Lysosome
AHME_12451	ko:K10875	RAD54L	DNA repair and recombination protein RAD54 and RAD54-like protein [EC:3.6.4.-]	ko03440 Homologous recombination
AHME_05876	ko:K13237	DECR2	peroxisomal 2,4-dienoyl-CoA reductase [EC:1.3.1.34]	ko04146 Peroxisome
AHME_03924	ko:K00326	E1.6.2.2	cytochrome-b5 reductase [EC:1.6.2.2]	ko00520 Amino sugar and nucleotide sugar metabolism
AHME_06291	ko:K00227	SC5DL	Delta7-sterol 5-desaturase [EC:1.14.19.20]	ko01100 Metabolic pathways;ko01110 Biosynthesis of secondary metabolites;ko01130 Biosynthesis of antibiotics;ko00100 Steroid biosynthesis
AHME_11783	ko:K00148	fdhA	glutathione-independent formaldehyde dehydrogenase [EC:1.2.1.46]	ko01100 Metabolic pathways;ko01120 Microbial metabolism in diverse environments;ko01200 Carbon metabolism;ko00680 Methane metabolism;ko00625 Chloroalkane and chloroalkene degradation
AHME_08606	ko:K02258	COX11	cytochrome c oxidase assembly protein subunit 11	ko01100 Metabolic pathways;ko00190 Oxidative phosphorylation
AHME_10254	ko:K10643	CNOT4	CCR4-NOT transcription complex subunit 4 [EC:2.3.2.27]	ko03018 RNA degradation
AHME_13973	ko:K03249	EIF3F	translation initiation factor 3 subunit F	ko03013 RNA transport
AHME_00378	ko:K07941	ARF6	ADP-ribosylation factor 6	ko04014 Ras signaling pathway;ko04072 Phospholipase D signaling pathway;ko04144 Endocytosis;ko04666 Fc gamma R-mediated phagocytosis
AHME_05616	ko:K00463	IDO	indoleamine 2,3-dioxygenase [EC:1.13.11.52]	ko01100 Metabolic pathways;ko00380 Tryptophan metabolism;ko05143 African trypanosomiasis
AHME_00934	ko:K05906	PCYOX1	prenylcysteine oxidase / farnesylcysteine lyase [EC:1.8.3.5 1.8.3.6]	ko01130 Biosynthesis of antibiotics;ko00900 Terpenoid backbone biosynthesis
AHME_04278	ko:K00854	xylB	xylulokinase [EC:2.7.1.17]	ko01100 Metabolic pathways;ko00040 Pentose and glucuronate interconversions
AHME_04582	ko:K12847	USP39	U4/U6.U5 tri-snRNP-associated protein 2	ko03040 Spliceosome
AHME_03266	ko:K06677	YCS4	condensin complex subunit 1	ko04111 Cell cycle - yeast
AHME_00732	ko:K00459	ncd2	nitronate monooxygenase [EC:1.13.12.16]	ko00910 Nitrogen metabolism
AHME_04269	ko:K01115	PLD1_2	phospholipase D1/2 [EC:3.1.4.4]	ko01100 Metabolic pathways;ko01110 Biosynthesis of secondary metabolites;ko00564 Glycerophospholipid metabolism;ko00565 Ether lipid metabolism;ko04014 Ras signaling pathway;ko04072 Phospholipase D signaling pathway;ko04071 Sphingolipid signaling pathway;ko04024 cAMP signaling pathway;ko04144 Endocytosis;ko04666 Fc gamma R-mediated phagocytosis;ko04912 GnRH signaling pathway;ko04724 Glutamatergic …
AHME_00917	ko:K17450	ACO2	homoaconitase [EC:4.2.1.-]	ko01100 Metabolic pathways;ko01120 Microbial metabolism in diverse environments;ko01130 Biosynthesis of antibiotics;ko01210 2-Oxocarboxylic acid metabolism;ko01230 Biosynthesis of amino acids;ko00300 Lysine biosynthesis
AHME_11502	ko:K03242	EIF2S3	translation initiation factor 2 subunit 3	ko03013 RNA transport
AHME_07445	ko:K02148	ATPeV1C	V-type H+-transporting ATPase subunit C	ko01100 Metabolic pathways;ko00190 Oxidative phosphorylation;ko04150 mTOR signaling pathway;ko04145 Phagosome;ko04966 Collecting duct acid secretion;ko04721 Synaptic vesicle cycle;ko05323 Rheumatoid arthritis;ko05110 Vibrio cholerae infection;ko05120 Epithelial cell signaling in Helicobacter pylori infection
AHME_02500	ko:K15045	RSAD2	radical S-adenosyl methionine domain-containing protein 2	ko05164 Influenza A
AHME_01335	ko:K14300	NUP133	nuclear pore complex protein Nup133	ko03013 RNA transport
AHME_08362	ko:K01279	TPP1	tripeptidyl-peptidase I [EC:3.4.14.9]	ko04142 Lysosome
AHME_04318	ko:K03506	POLE4	DNA polymerase epsilon subunit 4 [EC:2.7.7.7]	ko01100 Metabolic pathways;ko00230 Purine metabolism;ko00240 Pyrimidine metabolism;ko03030 DNA replication;ko03410 Base excision repair;ko03420 Nucleotide excision repair;ko05166 HTLV-I infection
AHME_06119	ko:K13171	SRRM1	serine/arginine repetitive matrix protein 1	ko03013 RNA transport;ko03015 mRNA surveillance pathway
AHME_13181	ko:K14408	CSTF3	cleavage stimulation factor subunit 3	ko03015 mRNA surveillance pathway
AHME_01482	ko:K01755	argH	argininosuccinate lyase [EC:4.3.2.1]	ko01100 Metabolic pathways;ko01110 Biosynthesis of secondary metabolites;ko01130 Biosynthesis of antibiotics;ko01230 Biosynthesis of amino acids;ko00250 Alanine, aspartate and glutamate metabolism;ko00220 Arginine biosynthesis
AHME_13452	ko:K05349	bglX	beta-glucosidase [EC:3.2.1.21]	ko01100 Metabolic pathways;ko01110 Biosynthesis of secondary metabolites;ko00500 Starch and sucrose metabolism;ko00460 Cyanoamino acid metabolism;ko00940 Phenylpropanoid biosynthesis
AHME_01375	ko:K12883	NCBP2	nuclear cap-binding protein subunit 2	ko03040 Spliceosome;ko03013 RNA transport;ko03015 mRNA surveillance pathway
AHME_11328	ko:K01626	E2.5.1.54	3-deoxy-7-phosphoheptulonate synthase [EC:2.5.1.54]	ko01100 Metabolic pathways;ko01110 Biosynthesis of secondary metabolites;ko01130 Biosynthesis of antibiotics;ko01230 Biosynthesis of amino acids;ko00400 Phenylalanine, tyrosine and tryptophan biosynthesis;ko02024 Quorum sensing
AHME_10441	ko:K10609	CUL4	cullin 4	ko04120 Ubiquitin mediated proteolysis;ko03420 Nucleotide excision repair
AHME_02409	ko:K08064	NFYA	nuclear transcription factor Y, alpha	ko04612 Antigen processing and presentation;ko05152 Tuberculosis
AHME_08619	ko:K02941	RP-LP0	large subunit ribosomal protein LP0	ko03010 Ribosome
AHME_06329	ko:K08730	PTDSS2	phosphatidylserine synthase 2 [EC:2.7.8.29]	ko01100 Metabolic pathways;ko01110 Biosynthesis of secondary metabolites;ko00564 Glycerophospholipid metabolism
AHME_03742	ko:K02946	RP-S10	small subunit ribosomal protein S10	ko03010 Ribosome
AHME_13171	ko:K01379	CTSD	cathepsin D [EC:3.4.23.5]	ko04071 Sphingolipid signaling pathway;ko04142 Lysosome;ko04140 Autophagy - animal;ko04210 Apoptosis;ko05152 Tuberculosis
AHME_00023	ko:K11253	H3	histone H3	ko05202 Transcriptional misregulation in cancer;ko05322 Systemic lupus erythematosus;ko05034 Alcoholism
AHME_00118	ko:K03778	ldhA	D-lactate dehydrogenase [EC:1.1.1.28]	ko01120 Microbial metabolism in diverse environments;ko00620 Pyruvate metabolism
AHME_06781	ko:K03938	NDUFS5	NADH dehydrogenase (ubiquinone) Fe-S protein 5	ko01100 Metabolic pathways;ko00190 Oxidative phosphorylation;ko04723 Retrograde endocannabinoid signaling;ko05010 Alzheimer's disease;ko05012 Parkinson's disease;ko05016 Huntington's disease;ko04932 Non-alcoholic fatty liver disease (NAFLD)
AHME_06739	ko:K12947	SPCS2	signal peptidase complex subunit 2 [EC:3.4.-.-]	ko03060 Protein export
AHME_07200	ko:K20896	TENA_E	formylaminopyrimidine deformylase / aminopyrimidine aminohydrolase [EC:3.5.1.- 3.5.99.-]	ko01100 Metabolic pathways;ko00730 Thiamine metabolism
AHME_01675	ko:K00480	E1.14.13.1	salicylate hydroxylase [EC:1.14.13.1]	ko01100 Metabolic pathways;ko01120 Microbial metabolism in diverse environments;ko01220 Degradation of aromatic compounds;ko00621 Dioxin degradation;ko00626 Naphthalene degradation;ko00624 Polycyclic aromatic hydrocarbon degradation
AHME_04560	ko:K02738	PSMB6	20S proteasome subunit beta 1 [EC:3.4.25.1]	ko03050 Proteasome
AHME_04950	ko:K03248	EIF3G	translation initiation factor 3 subunit G	ko03013 RNA transport
AHME_03722	ko:K01057	PGLS	6-phosphogluconolactonase [EC:3.1.1.31]	ko01100 Metabolic pathways;ko01110 Biosynthesis of secondary metabolites;ko01120 Microbial metabolism in diverse environments;ko01130 Biosynthesis of antibiotics;ko01200 Carbon metabolism;ko00030 Pentose phosphate pathway
AHME_01465	ko:K01556	KYNU	kynureninase [EC:3.7.1.3]	ko01100 Metabolic pathways;ko00380 Tryptophan metabolism
AHME_04787	ko:K10865	MRE11	double-strand break repair protein MRE11	ko03440 Homologous recombination;ko03450 Non-homologous end-joining;ko04218 Cellular senescence
AHME_10465	ko:K08726	EPHX2	soluble epoxide hydrolase / lipid-phosphate phosphatase [EC:3.3.2.10 3.1.3.76]	ko01100 Metabolic pathways;ko01120 Microbial metabolism in diverse environments;ko00590 Arachidonic acid metabolism;ko00625 Chloroalkane and chloroalkene degradation;ko04146 Peroxisome
AHME_03550	ko:K01426	E3.5.1.4	amidase [EC:3.5.1.4]	ko01120 Microbial metabolism in diverse environments;ko00330 Arginine and proline metabolism;ko00360 Phenylalanine metabolism;ko00380 Tryptophan metabolism;ko00627 Aminobenzoate degradation;ko00643 Styrene degradation
AHME_07353	ko:K10747	LIG1	DNA ligase 1 [EC:6.5.1.1 6.5.1.6 6.5.1.7]	ko03030 DNA replication;ko03410 Base excision repair;ko03420 Nucleotide excision repair;ko03430 Mismatch repair
AHME_09028	ko:K00604	MTFMT	methionyl-tRNA formyltransferase [EC:2.1.2.9]	ko00670 One carbon pool by folate;ko00970 Aminoacyl-tRNA biosynthesis
AHME_07950	ko:K12184	VPS28	ESCRT-I complex subunit VPS28	ko04144 Endocytosis
AHME_02280	ko:K02606	ORC4	origin recognition complex subunit 4	ko04110 Cell cycle;ko04111 Cell cycle - yeast;ko04113 Meiosis - yeast
AHME_08387	ko:K12828	SF3B1	splicing factor 3B subunit 1	ko03040 Spliceosome
AHME_02279	ko:K14003	PREB	prolactin regulatory element-binding protein	ko04141 Protein processing in endoplasmic reticulum
AHME_05720	ko:K14022	CUE1	coupling of ubiquitin conjugation to ER degradation protein 1	ko04141 Protein processing in endoplasmic reticulum
AHME_05978	ko:K01885	EARS	glutamyl-tRNA synthetase [EC:6.1.1.17]	ko01100 Metabolic pathways;ko01110 Biosynthesis of secondary metabolites;ko01120 Microbial metabolism in diverse environments;ko00860 Porphyrin and chlorophyll metabolism;ko00970 Aminoacyl-tRNA biosynthesis
AHME_06492	ko:K00652	bioF	8-amino-7-oxononanoate synthase [EC:2.3.1.47]	ko01100 Metabolic pathways;ko00780 Biotin metabolism
AHME_04912	ko:K03253	EIF3B	translation initiation factor 3 subunit B	ko03013 RNA transport
AHME_01017	ko:K12620	LSM1	U6 snRNA-associated Sm-like protein LSm1	ko03018 RNA degradation
AHME_11965	ko:K14686	SLC31A1	solute carrier family 31 (copper transporter), member 1	ko04978 Mineral absorption;ko01524 Platinum drug resistance
AHME_09715	ko:K02139	ATPeFF	F-type H+-transporting ATPase subunit f	ko01100 Metabolic pathways;ko00190 Oxidative phosphorylation
AHME_12522	ko:K14457	MOGAT2	2-acylglycerol O-acyltransferase 2 [EC:2.3.1.22]	ko00561 Glycerolipid metabolism;ko04975 Fat digestion and absorption
AHME_11336	ko:K20246	EGT1	L-histidine Nalpha-methyltransferase / hercynylcysteine S-oxide synthase [EC:2.1.1.44 1.14.99.51]	ko00340 Histidine metabolism
AHME_08321	ko:K00077	panE	2-dehydropantoate 2-reductase [EC:1.1.1.169]	ko01100 Metabolic pathways;ko01110 Biosynthesis of secondary metabolites;ko00770 Pantothenate and CoA biosynthesis
AHME_08813	ko:K14575	AFG2	AAA family ATPase	ko03008 Ribosome biogenesis in eukaryotes
AHME_12913	ko:K01466	allB	allantoinase [EC:3.5.2.5]	ko01100 Metabolic pathways;ko01120 Microbial metabolism in diverse environments;ko00230 Purine metabolism
AHME_09276	ko:K11128	GAR1	H/ACA ribonucleoprotein complex subunit 1	ko03008 Ribosome biogenesis in eukaryotes
AHME_05625	ko:K00543	ASMT	acetylserotonin N-methyltransferase [EC:2.1.1.4]	ko01100 Metabolic pathways;ko00380 Tryptophan metabolism
AHME_06009	ko:K17608	STRN1_3_4	striatin 1/3/4	ko04013 MAPK signaling pathway - fly
AHME_02921	ko:K01183	E3.2.1.14	chitinase [EC:3.2.1.14]	ko01100 Metabolic pathways;ko00520 Amino sugar and nucleotide sugar metabolism
AHME_00230	ko:K11644	SIN3A	paired amphipathic helix protein Sin3a	ko04139 Mitophagy - yeast;ko04919 Thyroid hormone signaling pathway;ko05202 Transcriptional misregulation in cancer;ko05016 Huntington's disease
AHME_08665	ko:K10903	HUS1	HUS1 checkpoint protein	ko04218 Cellular senescence
AHME_06511	ko:K04705	STAM	signal transducing adaptor molecule	ko04630 Jak-STAT signaling pathway;ko04144 Endocytosis
AHME_00181	ko:K19476	IST1	vacuolar protein sorting-associated protein IST1	ko04144 Endocytosis
AHME_10674	ko:K01674	cah	carbonic anhydrase [EC:4.2.1.1]	ko00910 Nitrogen metabolism
AHME_12082	ko:K02976	RP-S26e	small subunit ribosomal protein S26e	ko03010 Ribosome
AHME_12754	ko:K05294	PGAP1	glycosylphosphatidylinositol deacylase [EC:3.-.-.-]	ko01100 Metabolic pathways;ko00563 Glycosylphosphatidylinositol (GPI)-anchor biosynthesis
AHME_02285	ko:K01183	E3.2.1.14	chitinase [EC:3.2.1.14]	ko01100 Metabolic pathways;ko00520 Amino sugar and nucleotide sugar metabolism
AHME_04467	ko:K00162	PDHB	pyruvate dehydrogenase E1 component beta subunit [EC:1.2.4.1]	ko01100 Metabolic pathways;ko01110 Biosynthesis of secondary metabolites;ko01120 Microbial metabolism in diverse environments;ko01130 Biosynthesis of antibiotics;ko01200 Carbon metabolism;ko00010 Glycolysis / Gluconeogenesis;ko00020 Citrate cycle (TCA cycle);ko00620 Pyruvate metabolism;ko04066 HIF-1 signaling pathway;ko04922 Glucagon signaling pathway;ko05230 Central carbon metabolism in cancer
AHME_00828	ko:K18468	VPS35	vacuolar protein sorting-associated protein 35	ko04144 Endocytosis
AHME_05217	ko:K14012	SHP1	UBX domain-containing protein 1	ko04141 Protein processing in endoplasmic reticulum
AHME_03396	ko:K01227	E3.2.1.96	mannosyl-glycoprotein endo-beta-N-acetylglucosaminidase [EC:3.2.1.96]	ko00511 Other glycan degradation
AHME_08088	ko:K00784	rnz	ribonuclease Z [EC:3.1.26.11]	ko03013 RNA transport
AHME_09740	ko:K12236	NFX1	transcriptional repressor NF-X1	ko05165 Human papillomavirus infection
AHME_05675	ko:K00799	GST	glutathione S-transferase [EC:2.5.1.18]	ko00480 Glutathione metabolism;ko00980 Metabolism of xenobiotics by cytochrome P450;ko00982 Drug metabolism - cytochrome P450;ko05200 Pathways in cancer;ko05204 Chemical carcinogenesis;ko05225 Hepatocellular carcinoma;ko05418 Fluid shear stress and atherosclerosis;ko01524 Platinum drug resistance
AHME_02918	ko:K12872	RBM22	pre-mRNA-splicing factor RBM22/SLT11	ko03040 Spliceosome
AHME_05476	ko:K00877	THI20	hydroxymethylpyrimidine/phosphomethylpyrimidine kinase / thiaminase [EC:2.7.1.49 2.7.4.7 3.5.99.2]	ko01100 Metabolic pathways;ko00730 Thiamine metabolism
AHME_02903	ko:K02898	RP-L26e	large subunit ribosomal protein L26e	ko03010 Ribosome
AHME_07976	ko:K12160	SUMO	small ubiquitin-related modifier	ko03013 RNA transport;ko05418 Fluid shear stress and atherosclerosis
AHME_06310	ko:K12350	SMPD1	sphingomyelin phosphodiesterase [EC:3.1.4.12]	ko01100 Metabolic pathways;ko00600 Sphingolipid metabolism;ko04071 Sphingolipid signaling pathway;ko04142 Lysosome;ko04217 Necroptosis
AHME_03421	ko:K12309	GLB1	beta-galactosidase [EC:3.2.1.23]	ko01100 Metabolic pathways;ko00052 Galactose metabolism;ko00600 Sphingolipid metabolism;ko00531 Glycosaminoglycan degradation;ko00604 Glycosphingolipid biosynthesis - ganglio series;ko00511 Other glycan degradation;ko04142 Lysosome
AHME_09261	ko:K10259	MET30	F-box and WD-40 domain protein MET30	ko04120 Ubiquitin mediated proteolysis;ko04111 Cell cycle - yeast
AHME_11063	ko:K01426	E3.5.1.4	amidase [EC:3.5.1.4]	ko01120 Microbial metabolism in diverse environments;ko00330 Arginine and proline metabolism;ko00360 Phenylalanine metabolism;ko00380 Tryptophan metabolism;ko00627 Aminobenzoate degradation;ko00643 Styrene degradation
AHME_02839	ko:K05349	bglX	beta-glucosidase [EC:3.2.1.21]	ko01100 Metabolic pathways;ko01110 Biosynthesis of secondary metabolites;ko00500 Starch and sucrose metabolism;ko00460 Cyanoamino acid metabolism;ko00940 Phenylpropanoid biosynthesis
AHME_09256	ko:K01228	GCS1	mannosyl-oligosaccharide glucosidase [EC:3.2.1.106]	ko01100 Metabolic pathways;ko00510 N-Glycan biosynthesis;ko04141 Protein processing in endoplasmic reticulum
AHME_10991	ko:K03469	rnhA	ribonuclease HI [EC:3.1.26.4]	ko03030 DNA replication
AHME_04020	ko:K01253	EPHX1	microsomal epoxide hydrolase [EC:3.3.2.9]	ko00980 Metabolism of xenobiotics by cytochrome P450;ko04976 Bile secretion;ko05204 Chemical carcinogenesis
AHME_07953	ko:K09567	PPIH	peptidyl-prolyl isomerase H (cyclophilin H) [EC:5.2.1.8]	ko03040 Spliceosome
AHME_10555	ko:K11233	SSK1	osomolarity two-component system, response regulator SSK1	ko02020 Two-component system;ko04011 MAPK signaling pathway - yeast;ko04139 Mitophagy - yeast
AHME_07114	ko:K00761	upp	uracil phosphoribosyltransferase [EC:2.4.2.9]	ko01100 Metabolic pathways;ko00240 Pyrimidine metabolism
AHME_02525	ko:K13993	HSP20	HSP20 family protein	ko04141 Protein processing in endoplasmic reticulum
AHME_03987	ko:K09489	HSPA4	heat shock 70kDa protein 4	ko04530 Tight junction;ko04612 Antigen processing and presentation
AHME_08950	ko:K00602	purH	phosphoribosylaminoimidazolecarboxamide formyltransferase / IMP cyclohydrolase [EC:2.1.2.3 3.5.4.10]	ko01100 Metabolic pathways;ko01110 Biosynthesis of secondary metabolites;ko01130 Biosynthesis of antibiotics;ko00230 Purine metabolism;ko00670 One carbon pool by folate;ko01523 Antifolate resistance
AHME_11883	ko:K04371	MAPK1_3	mitogen-activated protein kinase 1/3 [EC:2.7.11.24]	ko04014 Ras signaling pathway;ko04015 Rap1 signaling pathway;ko04010 MAPK signaling pathway;ko04013 MAPK signaling pathway - fly;ko04011 MAPK signaling pathway - yeast;ko04012 ErbB signaling pathway;ko04350 TGF-beta signaling pathway;ko04370 VEGF signaling pathway;ko04371 Apelin signaling pathway;ko04668 TNF signaling pathway;ko04066 HIF-1 signaling pathway;ko04068 FoxO signaling pathway;ko04072 …
AHME_06791	ko:K08330	ATG11	autophagy-related protein 11	ko04138 Autophagy - yeast;ko04136 Autophagy - other;ko04139 Mitophagy - yeast
AHME_00546	ko:K13333	PLB	lysophospholipase [EC:3.1.1.5]	ko00564 Glycerophospholipid metabolism
AHME_09706	ko:K12391	AP1G1	AP-1 complex subunit gamma-1	ko04142 Lysosome
AHME_02132	ko:K07342	SEC61G	protein transport protein SEC61 subunit gamma and related proteins	ko03060 Protein export;ko04141 Protein processing in endoplasmic reticulum;ko04145 Phagosome;ko05110 Vibrio cholerae infection
AHME_12067	ko:K01810	GPI	glucose-6-phosphate isomerase [EC:5.3.1.9]	ko01100 Metabolic pathways;ko01110 Biosynthesis of secondary metabolites;ko01120 Microbial metabolism in diverse environments;ko01130 Biosynthesis of antibiotics;ko01200 Carbon metabolism;ko00010 Glycolysis / Gluconeogenesis;ko00030 Pentose phosphate pathway;ko00500 Starch and sucrose metabolism;ko00520 Amino sugar and nucleotide sugar metabolism
AHME_07098	ko:K00728	POMT	dolichyl-phosphate-mannose-protein mannosyltransferase [EC:2.4.1.109]	ko01100 Metabolic pathways;ko00515 Mannose type O-glycan biosynthesis;ko00514 Other types of O-glycan biosynthesis
AHME_08343	ko:K02320	POLA1	DNA polymerase alpha subunit A [EC:2.7.7.7]	ko01100 Metabolic pathways;ko00230 Purine metabolism;ko00240 Pyrimidine metabolism;ko03030 DNA replication
AHME_03329	ko:K02942	RP-LP1	large subunit ribosomal protein LP1	ko03010 Ribosome
AHME_00268	ko:K01522	FHIT	bis(5'-adenosyl)-triphosphatase [EC:3.6.1.29]	ko00230 Purine metabolism;ko05222 Small cell lung cancer;ko05223 Non-small cell lung cancer
AHME_10368	ko:K07511	ECHS1	enoyl-CoA hydratase [EC:4.2.1.17]	ko01100 Metabolic pathways;ko01110 Biosynthesis of secondary metabolites;ko01120 Microbial metabolism in diverse environments;ko01130 Biosynthesis of antibiotics;ko01200 Carbon metabolism;ko01212 Fatty acid metabolism;ko00640 Propanoate metabolism;ko00650 Butanoate metabolism;ko00062 Fatty acid elongation;ko00071 Fatty acid degradation;ko00280 Valine, leucine and isoleucine degradation;ko00310 Ly…
AHME_08850	ko:K08513	VAMP4	vesicle-associated membrane protein 4	ko04130 SNARE interactions in vesicular transport
AHME_09085	ko:K07438	CYP27B	calcidiol 1-monooxygenase (25-hydroxyvitamin D3 1alpha-hydroxylase) [EC:1.14.15.18]	ko01100 Metabolic pathways;ko00100 Steroid biosynthesis;ko05152 Tuberculosis
AHME_13058	ko:K03132	TAF7	transcription initiation factor TFIID subunit 7	ko03022 Basal transcription factors
AHME_04939	ko:K00993	EPT1	ethanolaminephosphotransferase [EC:2.7.8.1]	ko01100 Metabolic pathways;ko01110 Biosynthesis of secondary metabolites;ko00564 Glycerophospholipid metabolism;ko00565 Ether lipid metabolism;ko00440 Phosphonate and phosphinate metabolism
AHME_07304	ko:K00467	E1.13.12.4	lactate 2-monooxygenase [EC:1.13.12.4]	ko00620 Pyruvate metabolism
AHME_09978	ko:K11121	SIR2	NAD-dependent histone deacetylase SIR2 [EC:3.5.1.-]	ko01100 Metabolic pathways;ko00760 Nicotinate and nicotinamide metabolism;ko04213 Longevity regulating pathway - multiple species
AHME_13222	ko:K04513	RHOA	Ras homolog gene family, member A	ko04014 Ras signaling pathway;ko04015 Rap1 signaling pathway;ko04011 MAPK signaling pathway - yeast;ko04310 Wnt signaling pathway;ko04350 TGF-beta signaling pathway;ko04072 Phospholipase D signaling pathway;ko04071 Sphingolipid signaling pathway;ko04024 cAMP signaling pathway;ko04022 cGMP-PKG signaling pathway;ko04150 mTOR signaling pathway;ko04144 Endocytosis;ko04510 Focal adhesion;ko04520 Adher…
AHME_11707	ko:K07412	CYP2B	cytochrome P450 family 2 subfamily B [EC:1.14.14.1]	ko01100 Metabolic pathways;ko00140 Steroid hormone biosynthesis;ko00590 Arachidonic acid metabolism;ko00830 Retinol metabolism;ko05204 Chemical carcinogenesis
AHME_11915	ko:K02155	ATPeV0C	V-type H+-transporting ATPase 16kDa proteolipid subunit	ko01100 Metabolic pathways;ko00190 Oxidative phosphorylation;ko04145 Phagosome;ko04142 Lysosome;ko04966 Collecting duct acid secretion;ko04721 Synaptic vesicle cycle;ko05323 Rheumatoid arthritis;ko05110 Vibrio cholerae infection;ko05120 Epithelial cell signaling in Helicobacter pylori infection;ko05152 Tuberculosis
AHME_03660	ko:K12824	TCERG1	transcription elongation regulator 1	ko03040 Spliceosome;ko04212 Longevity regulating pathway - worm
AHME_13788	ko:K11649	SMARCC	SWI/SNF related-matrix-associated actin-dependent regulator of chromatin subfamily C	ko05225 Hepatocellular carcinoma
AHME_04089	ko:K00876	udk	uridine kinase [EC:2.7.1.48]	ko01100 Metabolic pathways;ko00240 Pyrimidine metabolism;ko00983 Drug metabolism - other enzymes
AHME_04809	ko:K02983	RP-S30e	small subunit ribosomal protein S30e	ko03010 Ribosome
AHME_13512	ko:K01598	PPCDC	phosphopantothenoylcysteine decarboxylase [EC:4.1.1.36]	ko01100 Metabolic pathways;ko00770 Pantothenate and CoA biosynthesis
AHME_05992	ko:K14563	NOP1	rRNA 2'-O-methyltransferase fibrillarin [EC:2.1.1.-]	ko03008 Ribosome biogenesis in eukaryotes
AHME_13420	ko:K00505	TYR	tyrosinase [EC:1.14.18.1]	ko01100 Metabolic pathways;ko01110 Biosynthesis of secondary metabolites;ko00350 Tyrosine metabolism;ko00950 Isoquinoline alkaloid biosynthesis;ko00965 Betalain biosynthesis;ko04916 Melanogenesis
AHME_01347	ko:K11584	PPP2R5	serine/threonine-protein phosphatase 2A regulatory subunit B'	ko03015 mRNA surveillance pathway;ko04071 Sphingolipid signaling pathway;ko04151 PI3K-Akt signaling pathway;ko04152 AMPK signaling pathway;ko04113 Meiosis - yeast;ko04114 Oocyte meiosis;ko04261 Adrenergic signaling in cardiomyocytes;ko04728 Dopaminergic synapse;ko05165 Human papillomavirus infection
AHME_09688	ko:K11254	H4	histone H4	ko05203 Viral carcinogenesis;ko05322 Systemic lupus erythematosus;ko05034 Alcoholism
AHME_06026	ko:K01225	CBH1	cellulose 1,4-beta-cellobiosidase [EC:3.2.1.91]	ko01100 Metabolic pathways;ko00500 Starch and sucrose metabolism
AHME_09689	ko:K14304	NUP85	nuclear pore complex protein Nup85	ko03013 RNA transport
AHME_04228	ko:K10777	LIG4	DNA ligase 4 [EC:6.5.1.1]	ko03450 Non-homologous end-joining
AHME_00434	ko:K00823	puuE	4-aminobutyrate aminotransferase [EC:2.6.1.19]	ko01100 Metabolic pathways;ko01120 Microbial metabolism in diverse environments;ko00640 Propanoate metabolism;ko00650 Butanoate metabolism;ko00250 Alanine, aspartate and glutamate metabolism;ko00410 beta-Alanine metabolism
AHME_09442	ko:K00799	GST	glutathione S-transferase [EC:2.5.1.18]	ko00480 Glutathione metabolism;ko00980 Metabolism of xenobiotics by cytochrome P450;ko00982 Drug metabolism - cytochrome P450;ko05200 Pathways in cancer;ko05204 Chemical carcinogenesis;ko05225 Hepatocellular carcinoma;ko05418 Fluid shear stress and atherosclerosis;ko01524 Platinum drug resistance
AHME_00942	ko:K01673	cynT	carbonic anhydrase [EC:4.2.1.1]	ko00910 Nitrogen metabolism
AHME_01353	ko:K07432	ALG13	beta-1,4-N-acetylglucosaminyltransferase [EC:2.4.1.141]	ko01100 Metabolic pathways;ko00510 N-Glycan biosynthesis;ko00513 Various types of N-glycan biosynthesis
AHME_02125	ko:K02993	RP-S7e	small subunit ribosomal protein S7e	ko03010 Ribosome
AHME_07202	ko:K12625	LSM6	U6 snRNA-associated Sm-like protein LSm6	ko03040 Spliceosome;ko03018 RNA degradation
AHME_06258	ko:K11226	STE7	mitogen-activated protein kinase kinase [EC:2.7.12.2]	ko04011 MAPK signaling pathway - yeast
AHME_04451	ko:K02932	RP-L5e	large subunit ribosomal protein L5e	ko03010 Ribosome
AHME_02289	ko:K05351	E1.1.1.9	D-xylulose reductase [EC:1.1.1.9]	ko01100 Metabolic pathways;ko00040 Pentose and glucuronate interconversions
AHME_05933	ko:K03648	UNG	uracil-DNA glycosylase [EC:3.2.2.27]	ko03410 Base excision repair;ko05340 Primary immunodeficiency
AHME_02198	ko:K11098	SNRPF	small nuclear ribonucleoprotein F	ko03040 Spliceosome
AHME_08377	ko:K11594	DDX3X	ATP-dependent RNA helicase DDX3X [EC:3.6.4.13]	ko04622 RIG-I-like receptor signaling pathway;ko05203 Viral carcinogenesis;ko05161 Hepatitis B
AHME_01369	ko:K03113	EIF1	translation initiation factor 1	ko03013 RNA transport
AHME_09747	ko:K03781	katE	catalase [EC:1.11.1.6]	ko01110 Biosynthesis of secondary metabolites;ko01130 Biosynthesis of antibiotics;ko01200 Carbon metabolism;ko00630 Glyoxylate and dicarboxylate metabolism;ko00380 Tryptophan metabolism;ko04016 MAPK signaling pathway - plant;ko04011 MAPK signaling pathway - yeast;ko04068 FoxO signaling pathway;ko04146 Peroxisome;ko04211 Longevity regulating pathway;ko04212 Longevity regulating pathway - worm;ko04…
AHME_13848	ko:K17989	SDS	L-serine/L-threonine ammonia-lyase [EC:4.3.1.17 4.3.1.19]	ko01100 Metabolic pathways;ko01110 Biosynthesis of secondary metabolites;ko01130 Biosynthesis of antibiotics;ko01200 Carbon metabolism;ko01230 Biosynthesis of amino acids;ko00260 Glycine, serine and threonine metabolism;ko00270 Cysteine and methionine metabolism;ko00290 Valine, leucine and isoleucine biosynthesis
AHME_06113	ko:K00558	DNMT1	DNA (cytosine-5)-methyltransferase 1 [EC:2.1.1.37]	ko01100 Metabolic pathways;ko00270 Cysteine and methionine metabolism;ko05206 MicroRNAs in cancer
AHME_09268	ko:K11238	BNI1	cytokinesis protein	ko04011 MAPK signaling pathway - yeast
AHME_08721	ko:K04427	MAP3K7	mitogen-activated protein kinase kinase kinase 7 [EC:2.7.11.25]	ko04010 MAPK signaling pathway;ko04013 MAPK signaling pathway - fly;ko04310 Wnt signaling pathway;ko04064 NF-kappa B signaling pathway;ko04668 TNF signaling pathway;ko04152 AMPK signaling pathway;ko04140 Autophagy - animal;ko04214 Apoptosis - fly;ko04520 Adherens junction;ko04620 Toll-like receptor signaling pathway;ko04624 Toll and Imd signaling pathway;ko04621 NOD-like receptor signaling pathwa…
AHME_02226	ko:K02984	RP-S3Ae	small subunit ribosomal protein S3Ae	ko03010 Ribosome
AHME_11507	ko:K10428	DCTN6	dynactin 6	ko04962 Vasopressin-regulated water reabsorption
AHME_06019	ko:K02304	MET8	precorrin-2 dehydrogenase / sirohydrochlorin ferrochelatase [EC:1.3.1.76 4.99.1.4]	ko01100 Metabolic pathways;ko01110 Biosynthesis of secondary metabolites;ko01120 Microbial metabolism in diverse environments;ko00860 Porphyrin and chlorophyll metabolism
AHME_02336	ko:K19800	SCH9	serine/threonine protein kinase SCH9 [EC:2.7.11.1]	ko04138 Autophagy - yeast;ko04213 Longevity regulating pathway - multiple species
AHME_03316	ko:K01907	AACS	acetoacetyl-CoA synthetase [EC:6.2.1.16]	ko00650 Butanoate metabolism;ko00280 Valine, leucine and isoleucine degradation
AHME_05730	ko:K10632	BRAP	BRCA1-associated protein [EC:2.3.2.27]	ko04014 Ras signaling pathway
AHME_07618	ko:K03948	NDUFA4	NADH dehydrogenase (ubiquinone) 1 alpha subcomplex subunit 4	ko01100 Metabolic pathways;ko00190 Oxidative phosphorylation;ko04723 Retrograde endocannabinoid signaling;ko05010 Alzheimer's disease;ko05012 Parkinson's disease;ko05016 Huntington's disease;ko04932 Non-alcoholic fatty liver disease (NAFLD)
AHME_08801	ko:K00143	LYS2	L-2-aminoadipate reductase [EC:1.2.1.95]	ko01100 Metabolic pathways;ko01110 Biosynthesis of secondary metabolites;ko01130 Biosynthesis of antibiotics;ko01230 Biosynthesis of amino acids;ko00300 Lysine biosynthesis
AHME_02577	ko:K13621	BTA1	betaine lipid synthase	ko00564 Glycerophospholipid metabolism
AHME_11433	ko:K10364	CAPZA	capping protein (actin filament) muscle Z-line, alpha	ko04144 Endocytosis
AHME_02349	ko:K03349	APC2	anaphase-promoting complex subunit 2	ko04120 Ubiquitin mediated proteolysis;ko04110 Cell cycle;ko04111 Cell cycle - yeast;ko04113 Meiosis - yeast;ko04114 Oocyte meiosis;ko04914 Progesterone-mediated oocyte maturation;ko05166 HTLV-I infection
AHME_04810	ko:K06674	SMC2	structural maintenance of chromosome 2	ko04111 Cell cycle - yeast
AHME_01182	ko:K00801	FDFT1	farnesyl-diphosphate farnesyltransferase [EC:2.5.1.21]	ko01100 Metabolic pathways;ko01110 Biosynthesis of secondary metabolites;ko01130 Biosynthesis of antibiotics;ko00100 Steroid biosynthesis;ko00909 Sesquiterpenoid and triterpenoid biosynthesis
AHME_10956	ko:K01210	E3.2.1.58	glucan 1,3-beta-glucosidase [EC:3.2.1.58]	ko00500 Starch and sucrose metabolism
AHME_09701	ko:K03026	RPC4	DNA-directed RNA polymerase III subunit RPC4	ko01100 Metabolic pathways;ko00230 Purine metabolism;ko00240 Pyrimidine metabolism;ko03020 RNA polymerase;ko04623 Cytosolic DNA-sensing pathway;ko05169 Epstein-Barr virus infection
AHME_11826	ko:K06665	SSN6	general transcriptional corepressor CYC8	ko04011 MAPK signaling pathway - yeast;ko04111 Cell cycle - yeast
AHME_08023	ko:K20498	DSD1	D-serine ammonia-lyase [EC:4.3.1.18]	ko00260 Glycine, serine and threonine metabolism
AHME_10580	ko:K14560	IMP3	U3 small nucleolar ribonucleoprotein protein IMP3	ko03008 Ribosome biogenesis in eukaryotes
AHME_01960	ko:K04627	STE3	pheromone a factor receptor	ko04011 MAPK signaling pathway - yeast
AHME_01364	ko:K10873	RAD52	DNA repair and recombination protein RAD52	ko03440 Homologous recombination
AHME_00525	ko:K02575	NRT	MFS transporter, NNP family, nitrate/nitrite transporter	ko00910 Nitrogen metabolism
AHME_06709	ko:K03013	RPB5	DNA-directed RNA polymerases I, II, and III subunit RPABC1	ko01100 Metabolic pathways;ko00230 Purine metabolism;ko00240 Pyrimidine metabolism;ko03020 RNA polymerase;ko04623 Cytosolic DNA-sensing pathway;ko05016 Huntington's disease;ko05169 Epstein-Barr virus infection
AHME_12388	ko:K11592	DICER1	endoribonuclease Dicer [EC:3.1.26.-]	ko05206 MicroRNAs in cancer
AHME_05628	ko:K12373	HEXA_B	hexosaminidase [EC:3.2.1.52]	ko01100 Metabolic pathways;ko00520 Amino sugar and nucleotide sugar metabolism;ko00513 Various types of N-glycan biosynthesis;ko00531 Glycosaminoglycan degradation;ko00603 Glycosphingolipid biosynthesis - globo and isoglobo series;ko00604 Glycosphingolipid biosynthesis - ganglio series;ko00511 Other glycan degradation;ko04142 Lysosome
AHME_04996	ko:K01937	pyrG	CTP synthase [EC:6.3.4.2]	ko01100 Metabolic pathways;ko00240 Pyrimidine metabolism
AHME_01487	ko:K04079	HSP90A	molecular chaperone HtpG	ko04141 Protein processing in endoplasmic reticulum;ko04151 PI3K-Akt signaling pathway;ko04217 Necroptosis;ko04621 NOD-like receptor signaling pathway;ko04612 Antigen processing and presentation;ko04659 Th17 cell differentiation;ko04657 IL-17 signaling pathway;ko04915 Estrogen signaling pathway;ko04914 Progesterone-mediated oocyte maturation;ko04626 Plant-pathogen interaction;ko05200 Pathways in …
AHME_02324	ko:K00036	G6PD	glucose-6-phosphate 1-dehydrogenase [EC:1.1.1.49 1.1.1.363]	ko01100 Metabolic pathways;ko01110 Biosynthesis of secondary metabolites;ko01120 Microbial metabolism in diverse environments;ko01130 Biosynthesis of antibiotics;ko01200 Carbon metabolism;ko00030 Pentose phosphate pathway;ko00480 Glutathione metabolism;ko05230 Central carbon metabolism in cancer
AHME_04716	ko:K03783	punA	purine-nucleoside phosphorylase [EC:2.4.2.1]	ko01100 Metabolic pathways;ko01110 Biosynthesis of secondary metabolites;ko00230 Purine metabolism;ko00240 Pyrimidine metabolism;ko00760 Nicotinate and nicotinamide metabolism
AHME_02713	ko:K01814	hisA	phosphoribosylformimino-5-aminoimidazole carboxamide ribotide isomerase [EC:5.3.1.16]	ko01100 Metabolic pathways;ko01110 Biosynthesis of secondary metabolites;ko01230 Biosynthesis of amino acids;ko00340 Histidine metabolism
AHME_11114	ko:K00838	ARO8	aromatic amino acid aminotransferase I / 2-aminoadipate transaminase [EC:2.6.1.57 2.6.1.39 2.6.1.27 2.6.1.5]	ko01100 Metabolic pathways;ko01110 Biosynthesis of secondary metabolites;ko01130 Biosynthesis of antibiotics;ko01210 2-Oxocarboxylic acid metabolism;ko01230 Biosynthesis of amino acids;ko00270 Cysteine and methionine metabolism;ko00300 Lysine biosynthesis;ko00350 Tyrosine metabolism;ko00360 Phenylalanine metabolism;ko00380 Tryptophan metabolism;ko00400 Phenylalanine, tyrosine and tryptophan biosy…
AHME_03240	ko:K11253	H3	histone H3	ko05202 Transcriptional misregulation in cancer;ko05322 Systemic lupus erythematosus;ko05034 Alcoholism
AHME_08211	ko:K00079	CBR1	carbonyl reductase 1 [EC:1.1.1.184 1.1.1.189 1.1.1.197]	ko01100 Metabolic pathways;ko00590 Arachidonic acid metabolism;ko00790 Folate biosynthesis;ko00980 Metabolism of xenobiotics by cytochrome P450;ko05204 Chemical carcinogenesis
AHME_07384	ko:K12868	SYF2	pre-mRNA-splicing factor SYF2	ko03040 Spliceosome
AHME_05783	ko:K00728	POMT	dolichyl-phosphate-mannose-protein mannosyltransferase [EC:2.4.1.109]	ko01100 Metabolic pathways;ko00515 Mannose type O-glycan biosynthesis;ko00514 Other types of O-glycan biosynthesis
AHME_04873	ko:K01679	E4.2.1.2B	fumarate hydratase, class II [EC:4.2.1.2]	ko01100 Metabolic pathways;ko01110 Biosynthesis of secondary metabolites;ko01120 Microbial metabolism in diverse environments;ko01130 Biosynthesis of antibiotics;ko01200 Carbon metabolism;ko00020 Citrate cycle (TCA cycle);ko00620 Pyruvate metabolism;ko00720 Carbon fixation pathways in prokaryotes;ko05200 Pathways in cancer;ko05211 Renal cell carcinoma
AHME_11629	ko:K00306	PIPOX	sarcosine oxidase / L-pipecolate oxidase [EC:1.5.3.1 1.5.3.7]	ko01100 Metabolic pathways;ko00260 Glycine, serine and threonine metabolism;ko00310 Lysine degradation;ko04146 Peroxisome
AHME_03840	ko:K08874	TRRAP	transformation/transcription domain-associated protein	ko05166 HTLV-I infection
AHME_07362	ko:K02919	RP-L36	large subunit ribosomal protein L36	ko03010 Ribosome
AHME_06856	ko:K19838	SST2	GTPase-activating protein SST2	ko04011 MAPK signaling pathway - yeast
AHME_03690	ko:K03936	NDUFS3	NADH dehydrogenase (ubiquinone) Fe-S protein 3 [EC:1.6.5.3 1.6.99.3]	ko01100 Metabolic pathways;ko00190 Oxidative phosphorylation;ko04723 Retrograde endocannabinoid signaling;ko05010 Alzheimer's disease;ko05012 Parkinson's disease;ko05016 Huntington's disease;ko04932 Non-alcoholic fatty liver disease (NAFLD)
AHME_01584	ko:K00297	metF	methylenetetrahydrofolate reductase (NADPH) [EC:1.5.1.20]	ko01100 Metabolic pathways;ko01120 Microbial metabolism in diverse environments;ko01200 Carbon metabolism;ko00720 Carbon fixation pathways in prokaryotes;ko00670 One carbon pool by folate;ko01523 Antifolate resistance
AHME_03981	ko:K14301	NUP107	nuclear pore complex protein Nup107	ko03013 RNA transport
AHME_08255	ko:K13303	SGK2	serum/glucocorticoid-regulated kinase 2 [EC:2.7.11.1]	ko04068 FoxO signaling pathway;ko04151 PI3K-Akt signaling pathway
AHME_03542	ko:K03019	RPC11	DNA-directed RNA polymerase III subunit RPC11	ko01100 Metabolic pathways;ko00230 Purine metabolism;ko00240 Pyrimidine metabolism;ko03020 RNA polymerase;ko04623 Cytosolic DNA-sensing pathway;ko05169 Epstein-Barr virus infection
AHME_11165	ko:K00088	IMPDH	IMP dehydrogenase [EC:1.1.1.205]	ko01100 Metabolic pathways;ko01110 Biosynthesis of secondary metabolites;ko00230 Purine metabolism;ko00983 Drug metabolism - other enzymes
AHME_02427	ko:K00762	pyrE	orotate phosphoribosyltransferase [EC:2.4.2.10]	ko01100 Metabolic pathways;ko00240 Pyrimidine metabolism
AHME_06671	ko:K19562	BIO3-BIO1	bifunctional dethiobiotin synthetase / adenosylmethionine---8-amino-7-oxononanoate aminotransferase [EC:6.3.3.3 2.6.1.62]	ko01100 Metabolic pathways;ko00780 Biotin metabolism
AHME_05807	ko:K08139	HXT	MFS transporter, SP family, sugar:H+ symporter	ko04113 Meiosis - yeast
AHME_08161	ko:K02863	RP-L1	large subunit ribosomal protein L1	ko03010 Ribosome
AHME_01001	ko:K12196	VPS4	vacuolar protein-sorting-associated protein 4	ko04144 Endocytosis;ko04217 Necroptosis
AHME_04679	ko:K01082	cysQ	3'(2'), 5'-bisphosphate nucleotidase [EC:3.1.3.7]	ko01100 Metabolic pathways;ko01120 Microbial metabolism in diverse environments;ko01130 Biosynthesis of antibiotics;ko00920 Sulfur metabolism
AHME_02546	ko:K08343	ATG3	ubiquitin-like-conjugating enzyme ATG3	ko04140 Autophagy - animal;ko04138 Autophagy - yeast;ko04136 Autophagy - other;ko05167 Kaposi's sarcoma-associated herpesvirus infection
AHME_01192	ko:K20861	ybjI	FMN hydrolase / 5-amino-6-(5-phospho-D-ribitylamino)uracil phosphatase [EC:3.1.3.102 3.1.3.104]	ko01100 Metabolic pathways;ko01110 Biosynthesis of secondary metabolites;ko00740 Riboflavin metabolism
AHME_04604	ko:K02875	RP-L14e	large subunit ribosomal protein L14e	ko03010 Ribosome
AHME_11948	ko:K01772	hemH	protoporphyrin/coproporphyrin ferrochelatase [EC:4.99.1.1 4.99.1.9]	ko01100 Metabolic pathways;ko01110 Biosynthesis of secondary metabolites;ko00860 Porphyrin and chlorophyll metabolism
AHME_00405	ko:K00505	TYR	tyrosinase [EC:1.14.18.1]	ko01100 Metabolic pathways;ko01110 Biosynthesis of secondary metabolites;ko00350 Tyrosine metabolism;ko00950 Isoquinoline alkaloid biosynthesis;ko00965 Betalain biosynthesis;ko04916 Melanogenesis
AHME_10903	ko:K11097	SNRPE	small nuclear ribonucleoprotein E	ko03040 Spliceosome
AHME_02861	ko:K07208	RHEB	Ras homolog enriched in brain	ko04072 Phospholipase D signaling pathway;ko04151 PI3K-Akt signaling pathway;ko04152 AMPK signaling pathway;ko04150 mTOR signaling pathway;ko04140 Autophagy - animal;ko04218 Cellular senescence;ko04910 Insulin signaling pathway;ko04919 Thyroid hormone signaling pathway;ko04211 Longevity regulating pathway;ko05231 Choline metabolism in cancer;ko05165 Human papillomavirus infection
AHME_02205	ko:K01176	AMY	alpha-amylase [EC:3.2.1.1]	ko01100 Metabolic pathways;ko00500 Starch and sucrose metabolism;ko04973 Carbohydrate digestion and absorption
AHME_02193	ko:K00861	RFK	riboflavin kinase [EC:2.7.1.26]	ko01100 Metabolic pathways;ko01110 Biosynthesis of secondary metabolites;ko00740 Riboflavin metabolism
AHME_10281	ko:K02983	RP-S30e	small subunit ribosomal protein S30e	ko03010 Ribosome
AHME_00204	ko:K07189	PPP1R3	protein phosphatase 1 regulatory subunit 3A/B/C/D/E	ko04910 Insulin signaling pathway;ko04931 Insulin resistance
AHME_06377	ko:K14676	NTE	lysophospholipid hydrolase [EC:3.1.1.5]	ko00564 Glycerophospholipid metabolism
AHME_00199	ko:K14285	NXT1_2	NTF2-related export protein 1/2	ko03013 RNA transport;ko03015 mRNA surveillance pathway;ko03008 Ribosome biogenesis in eukaryotes;ko05164 Influenza A
AHME_04656	ko:K02084	APAF1	apoptotic protease-activating factor	ko04210 Apoptosis;ko04214 Apoptosis - fly;ko04215 Apoptosis - multiple species;ko04115 p53 signaling pathway;ko05200 Pathways in cancer;ko05222 Small cell lung cancer;ko05010 Alzheimer's disease;ko05012 Parkinson's disease;ko05014 Amyotrophic lateral sclerosis (ALS);ko05016 Huntington's disease;ko05134 Legionellosis;ko05152 Tuberculosis;ko05161 Hepatitis B;ko01524 Platinum drug resistance
AHME_12305	ko:K04409	PAK1	p21-activated kinase 1 [EC:2.7.11.1]	ko04014 Ras signaling pathway;ko04010 MAPK signaling pathway;ko04011 MAPK signaling pathway - yeast;ko04012 ErbB signaling pathway;ko04392 Hippo signaling pathway - multiple species;ko04024 cAMP signaling pathway;ko04510 Focal adhesion;ko04810 Regulation of actin cytoskeleton;ko04650 Natural killer cell mediated cytotoxicity;ko04660 T cell receptor signaling pathway;ko04666 Fc gamma R-mediated ph…
AHME_02394	ko:K13509	AGPAT1_2	lysophosphatidate acyltransferase [EC:2.3.1.51]	ko01100 Metabolic pathways;ko01110 Biosynthesis of secondary metabolites;ko00561 Glycerolipid metabolism;ko00564 Glycerophospholipid metabolism;ko04072 Phospholipase D signaling pathway;ko04975 Fat digestion and absorption
AHME_05717	ko:K06676	BRRN1	condensin complex subunit 2	ko04111 Cell cycle - yeast
AHME_03994	ko:K19842	ROM1_2	RHO1 GDP-GTP exchange protein 1/2	ko04011 MAPK signaling pathway - yeast
AHME_12220	ko:K14647	vpr	minor extracellular serine protease Vpr [EC:3.4.21.-]	ko02024 Quorum sensing
AHME_04783	ko:K00012	UGDH	UDPglucose 6-dehydrogenase [EC:1.1.1.22]	ko01100 Metabolic pathways;ko00040 Pentose and glucuronate interconversions;ko00053 Ascorbate and aldarate metabolism;ko00520 Amino sugar and nucleotide sugar metabolism
AHME_05444	ko:K12670	WBP1	oligosaccharyltransferase complex subunit beta	ko01100 Metabolic pathways;ko00510 N-Glycan biosynthesis;ko00513 Various types of N-glycan biosynthesis;ko04141 Protein processing in endoplasmic reticulum
AHME_05761	ko:K10756	RFC3_5	replication factor C subunit 3/5	ko03030 DNA replication;ko03420 Nucleotide excision repair;ko03430 Mismatch repair
AHME_02072	ko:K04079	HSP90A	molecular chaperone HtpG	ko04141 Protein processing in endoplasmic reticulum;ko04151 PI3K-Akt signaling pathway;ko04217 Necroptosis;ko04621 NOD-like receptor signaling pathway;ko04612 Antigen processing and presentation;ko04659 Th17 cell differentiation;ko04657 IL-17 signaling pathway;ko04915 Estrogen signaling pathway;ko04914 Progesterone-mediated oocyte maturation;ko04626 Plant-pathogen interaction;ko05200 Pathways in …
AHME_07511	ko:K12765	IME2	meiosis induction protein kinase IME2/SME1 [EC:2.7.11.1]	ko04113 Meiosis - yeast
AHME_05302	ko:K10843	ERCC3	DNA excision repair protein ERCC-3 [EC:3.6.4.12]	ko03022 Basal transcription factors;ko03420 Nucleotide excision repair
AHME_03930	ko:K01799	nicE	maleate isomerase [EC:5.2.1.1]	ko01120 Microbial metabolism in diverse environments;ko00650 Butanoate metabolism;ko00760 Nicotinate and nicotinamide metabolism
AHME_05658	ko:K12845	SNU13	U4/U6 small nuclear ribonucleoprotein SNU13	ko03040 Spliceosome;ko03008 Ribosome biogenesis in eukaryotes
AHME_01983	ko:K12190	VPS36	ESCRT-II complex subunit VPS36	ko04144 Endocytosis
AHME_03271	ko:K11253	H3	histone H3	ko05202 Transcriptional misregulation in cancer;ko05322 Systemic lupus erythematosus;ko05034 Alcoholism
AHME_07999	ko:K03254	EIF3A	translation initiation factor 3 subunit A	ko03013 RNA transport
AHME_03833	ko:K00681	ggt	gamma-glutamyltranspeptidase / glutathione hydrolase [EC:2.3.2.2 3.4.19.13]	ko01100 Metabolic pathways;ko00430 Taurine and hypotaurine metabolism;ko00460 Cyanoamino acid metabolism;ko00480 Glutathione metabolism
AHME_05984	ko:K02133	ATPeF1B	F-type H+-transporting ATPase subunit beta [EC:3.6.3.14]	ko01100 Metabolic pathways;ko00190 Oxidative phosphorylation;ko05010 Alzheimer's disease;ko05012 Parkinson's disease;ko05016 Huntington's disease
AHME_00052	ko:K00507	SCD	stearoyl-CoA desaturase (Delta-9 desaturase) [EC:1.14.19.1]	ko01212 Fatty acid metabolism;ko01040 Biosynthesis of unsaturated fatty acids;ko04152 AMPK signaling pathway;ko03320 PPAR signaling pathway;ko04212 Longevity regulating pathway - worm
AHME_03758	ko:K21797	SAC1	phosphatidylinositol 4-phosphatase [EC:3.1.3.-]	ko01100 Metabolic pathways;ko00562 Inositol phosphate metabolism;ko04070 Phosphatidylinositol signaling system
AHME_00324	ko:K01784	galE	UDP-glucose 4-epimerase [EC:5.1.3.2]	ko01100 Metabolic pathways;ko00052 Galactose metabolism;ko00520 Amino sugar and nucleotide sugar metabolism
AHME_00850	ko:K03358	APC11	anaphase-promoting complex subunit 11	ko04120 Ubiquitin mediated proteolysis;ko04110 Cell cycle;ko04111 Cell cycle - yeast;ko04113 Meiosis - yeast;ko04114 Oocyte meiosis;ko04914 Progesterone-mediated oocyte maturation;ko05166 HTLV-I infection
AHME_00645	ko:K10601	SYVN1	E3 ubiquitin-protein ligase synoviolin [EC:2.3.2.27]	ko04141 Protein processing in endoplasmic reticulum;ko04120 Ubiquitin mediated proteolysis
AHME_03173	ko:K15414	C1QBP	complement component 1 Q subcomponent-binding protein, mitochondrial	ko05168 Herpes simplex infection
AHME_10698	ko:K00706	E2.4.1.34	1,3-beta-glucan synthase [EC:2.4.1.34]	ko00500 Starch and sucrose metabolism;ko04011 MAPK signaling pathway - yeast
AHME_07103	ko:K09540	SEC63	translocation protein SEC63	ko03060 Protein export;ko04141 Protein processing in endoplasmic reticulum
AHME_05153	ko:K16672	HTH	homeobox protein homothorax	ko04391 Hippo signaling pathway - fly
AHME_07394	ko:K12399	AP3S	AP-3 complex subunit sigma	ko04142 Lysosome
AHME_06444	ko:K00949	thiN	thiamine pyrophosphokinase [EC:2.7.6.2]	ko01100 Metabolic pathways;ko00730 Thiamine metabolism
AHME_08249	ko:K10845	TTDA	TFIIH basal transcription factor complex TTD-A subunit	ko03022 Basal transcription factors;ko03420 Nucleotide excision repair
AHME_00829	ko:K12182	HGS	hepatocyte growth factor-regulated tyrosine kinase substrate	ko04144 Endocytosis;ko04145 Phagosome
AHME_13010	ko:K15859	SKN7	osomolarity two-component system, response regulator SKN7	ko02020 Two-component system
AHME_07071	ko:K02149	ATPeV1D	V-type H+-transporting ATPase subunit D	ko01100 Metabolic pathways;ko00190 Oxidative phosphorylation;ko04150 mTOR signaling pathway;ko04145 Phagosome;ko04966 Collecting duct acid secretion;ko04721 Synaptic vesicle cycle;ko05323 Rheumatoid arthritis;ko05110 Vibrio cholerae infection;ko05120 Epithelial cell signaling in Helicobacter pylori infection
AHME_03446	ko:K00772	mtaP	5'-methylthioadenosine phosphorylase [EC:2.4.2.28]	ko01100 Metabolic pathways;ko00270 Cysteine and methionine metabolism
AHME_13283	ko:K00511	SQLE	squalene monooxygenase [EC:1.14.14.17]	ko01100 Metabolic pathways;ko01110 Biosynthesis of secondary metabolites;ko01130 Biosynthesis of antibiotics;ko00100 Steroid biosynthesis;ko00909 Sesquiterpenoid and triterpenoid biosynthesis
AHME_02327	ko:K03544	clpX	ATP-dependent Clp protease ATP-binding subunit ClpX	ko04112 Cell cycle - Caulobacter
AHME_03781	ko:K03130	TAF5	transcription initiation factor TFIID subunit 5	ko03022 Basal transcription factors;ko05168 Herpes simplex infection
AHME_00541	ko:K10839	RAD23	UV excision repair protein RAD23	ko04141 Protein processing in endoplasmic reticulum;ko03420 Nucleotide excision repair
AHME_09229	ko:K03141	TFIIH1	transcription initiation factor TFIIH subunit 1	ko03022 Basal transcription factors;ko03420 Nucleotide excision repair;ko05203 Viral carcinogenesis
AHME_10083	ko:K02866	RP-L10e	large subunit ribosomal protein L10e	ko03010 Ribosome
AHME_01742	ko:K04464	MAPK7	mitogen-activated protein kinase 7 [EC:2.7.11.24]	ko04010 MAPK signaling pathway;ko04011 MAPK signaling pathway - yeast;ko04138 Autophagy - yeast;ko04139 Mitophagy - yeast;ko04540 Gap junction;ko04657 IL-17 signaling pathway;ko04912 GnRH signaling pathway;ko04921 Oxytocin signaling pathway;ko04722 Neurotrophin signaling pathway;ko05206 MicroRNAs in cancer;ko05418 Fluid shear stress and atherosclerosis
AHME_07122	ko:K01191	MAN2C1	alpha-mannosidase [EC:3.2.1.24]	ko00511 Other glycan degradation
AHME_05793	ko:K12606	RCD1	CCR4-NOT transcription complex subunit 9	ko03018 RNA degradation
AHME_03754	ko:K06679	MAD1	mitotic spindle assembly checkpoint protein MAD1	ko04111 Cell cycle - yeast;ko04113 Meiosis - yeast;ko04114 Oocyte meiosis;ko05166 HTLV-I infection
AHME_00281	ko:K00787	FDPS	farnesyl diphosphate synthase [EC:2.5.1.1 2.5.1.10]	ko01100 Metabolic pathways;ko01110 Biosynthesis of secondary metabolites;ko01130 Biosynthesis of antibiotics;ko00900 Terpenoid backbone biosynthesis;ko05166 HTLV-I infection;ko05164 Influenza A
AHME_00495	ko:K07203	MTOR	serine/threonine-protein kinase mTOR [EC:2.7.11.1]	ko04012 ErbB signaling pathway;ko04371 Apelin signaling pathway;ko04630 Jak-STAT signaling pathway;ko04066 HIF-1 signaling pathway;ko04072 Phospholipase D signaling pathway;ko04151 PI3K-Akt signaling pathway;ko04152 AMPK signaling pathway;ko04150 mTOR signaling pathway;ko04140 Autophagy - animal;ko04138 Autophagy - yeast;ko04136 Autophagy - other;ko04139 Mitophagy - yeast;ko04218 Cellular senesce…
AHME_02796	ko:K17775	MDM34	mitochondrial distribution and morphology protein 34	ko04139 Mitophagy - yeast
AHME_02529	ko:K11434	PRMT1	type I protein arginine methyltransferase [EC:2.1.1.319]	ko04068 FoxO signaling pathway;ko04922 Glucagon signaling pathway
AHME_04314	ko:K14647	vpr	minor extracellular serine protease Vpr [EC:3.4.21.-]	ko02024 Quorum sensing
AHME_01955	ko:K16055	TPS	trehalose 6-phosphate synthase/phosphatase [EC:2.4.1.15 3.1.3.12]	ko01100 Metabolic pathways;ko00500 Starch and sucrose metabolism
AHME_06069	ko:K02142	ATPeFJ	F-type H+-transporting ATPase subunit j	ko01100 Metabolic pathways;ko00190 Oxidative phosphorylation
AHME_11121	ko:K12857	SNRNP40	Prp8 binding protein	ko03040 Spliceosome
AHME_00741	ko:K12594	MPP6	M-phase phosphoprotein 6, fungi type	ko03018 RNA degradation
AHME_00844	ko:K03015	RPB7	DNA-directed RNA polymerase II subunit RPB7	ko01100 Metabolic pathways;ko00230 Purine metabolism;ko00240 Pyrimidine metabolism;ko03020 RNA polymerase;ko05016 Huntington's disease;ko05169 Epstein-Barr virus infection
AHME_01942	ko:K03002	RPA2	DNA-directed RNA polymerase I subunit RPA2 [EC:2.7.7.6]	ko01100 Metabolic pathways;ko00230 Purine metabolism;ko00240 Pyrimidine metabolism;ko03020 RNA polymerase
AHME_04835	ko:K00480	E1.14.13.1	salicylate hydroxylase [EC:1.14.13.1]	ko01100 Metabolic pathways;ko01120 Microbial metabolism in diverse environments;ko01220 Degradation of aromatic compounds;ko00621 Dioxin degradation;ko00626 Naphthalene degradation;ko00624 Polycyclic aromatic hydrocarbon degradation
AHME_02494	ko:K20178	VPS8	vacuolar protein sorting-associated protein 8	ko04138 Autophagy - yeast
AHME_13976	ko:K15305	VAC14	vacuole morphology and inheritance protein 14	ko05203 Viral carcinogenesis;ko05166 HTLV-I infection
AHME_01533	ko:K04487	iscS	cysteine desulfurase [EC:2.8.1.7]	ko01100 Metabolic pathways;ko00730 Thiamine metabolism;ko04122 Sulfur relay system
AHME_04696	ko:K06671	STAG1_2	cohesin complex subunit SA-1/2	ko04110 Cell cycle;ko04111 Cell cycle - yeast;ko04113 Meiosis - yeast
AHME_03187	ko:K03847	ALG12	alpha-1,6-mannosyltransferase [EC:2.4.1.260]	ko01100 Metabolic pathways;ko00510 N-Glycan biosynthesis;ko00513 Various types of N-glycan biosynthesis
AHME_11831	ko:K02564	nagB	glucosamine-6-phosphate deaminase [EC:3.5.99.6]	ko01100 Metabolic pathways;ko00520 Amino sugar and nucleotide sugar metabolism
AHME_08695	ko:K00600	glyA	glycine hydroxymethyltransferase [EC:2.1.2.1]	ko01100 Metabolic pathways;ko01110 Biosynthesis of secondary metabolites;ko01120 Microbial metabolism in diverse environments;ko01130 Biosynthesis of antibiotics;ko01200 Carbon metabolism;ko01230 Biosynthesis of amino acids;ko00630 Glyoxylate and dicarboxylate metabolism;ko00680 Methane metabolism;ko00260 Glycine, serine and threonine metabolism;ko00460 Cyanoamino acid metabolism;ko00670 One carb…
AHME_10934	ko:K11126	TERT	telomerase reverse transcriptase [EC:2.7.7.49]	ko05200 Pathways in cancer;ko05225 Hepatocellular carcinoma;ko05226 Gastric cancer;ko05166 HTLV-I infection;ko05165 Human papillomavirus infection
AHME_10587	ko:K01520	dut	dUTP pyrophosphatase [EC:3.6.1.23]	ko01100 Metabolic pathways;ko00240 Pyrimidine metabolism
AHME_04516	ko:K12198	CHMP5	charged multivesicular body protein 5	ko04144 Endocytosis;ko04217 Necroptosis
AHME_09040	ko:K02871	RP-L13	large subunit ribosomal protein L13	ko03010 Ribosome
AHME_02318	ko:K14400	PCF11	pre-mRNA cleavage complex 2 protein Pcf11	ko03015 mRNA surveillance pathway
AHME_07520	ko:K02350	POLZ1	DNA polymerase zeta [EC:2.7.7.7]	ko01100 Metabolic pathways;ko03460 Fanconi anemia pathway;ko01524 Platinum drug resistance
AHME_07948	ko:K00228	CPOX	coproporphyrinogen III oxidase [EC:1.3.3.3]	ko01100 Metabolic pathways;ko01110 Biosynthesis of secondary metabolites;ko00860 Porphyrin and chlorophyll metabolism
AHME_09047	ko:K02880	RP-L17e	large subunit ribosomal protein L17e	ko03010 Ribosome
AHME_06806	ko:K03007	RPB10	DNA-directed RNA polymerases I, II, and III subunit RPABC5	ko01100 Metabolic pathways;ko00230 Purine metabolism;ko00240 Pyrimidine metabolism;ko03020 RNA polymerase;ko04623 Cytosolic DNA-sensing pathway;ko05016 Huntington's disease;ko05169 Epstein-Barr virus infection
AHME_11136	ko:K09518	DNAJB12	DnaJ homolog subfamily B member 12	ko04141 Protein processing in endoplasmic reticulum
AHME_12551	ko:K11251	H2A	histone H2A	ko04217 Necroptosis;ko05322 Systemic lupus erythematosus;ko05034 Alcoholism
AHME_05527	ko:K17900	ATG15	lipase ATG15 [EC:3.1.1.3]	ko01100 Metabolic pathways;ko00561 Glycerolipid metabolism;ko04138 Autophagy - yeast
AHME_03380	ko:K00485	FMO	dimethylaniline monooxygenase (N-oxide forming) [EC:1.14.13.8]	ko01120 Microbial metabolism in diverse environments;ko00982 Drug metabolism - cytochrome P450
[truncated: 259 more rows]

## Sheet: Table S3 Signalp annotation
Signal peptide annotation
# name	Cmax	pos	Ymax	pos	Smax	pos	Smean	D	?	Dmaxcut	Networks-used
AHME_06784	0.109	63	0.105	2	0.108	60	0.108	0.107	N	0.45	SignalP-noTM
AHME_13959	0.239	25	0.183	25	0.2	22	0.139	0.159	N	0.45	SignalP-noTM
AHME_08666	0.109	39	0.111	2	0.119	1	0.119	0.116	N	0.45	SignalP-noTM
AHME_08536	0.168	43	0.154	43	0.234	4	0.144	0.148	N	0.45	SignalP-noTM
AHME_05057	0.191	52	0.139	52	0.144	8	0.098	0.117	N	0.45	SignalP-noTM
AHME_10454	0.151	39	0.134	39	0.18	11	0.129	0.131	N	0.45	SignalP-noTM
AHME_03550	0.116	52	0.11	52	0.134	3	0.104	0.107	N	0.45	SignalP-noTM
AHME_10261	0.185	44	0.165	44	0.274	35	0.132	0.147	N	0.45	SignalP-noTM
AHME_07739	0.122	29	0.135	4	0.178	1	0.15	0.143	N	0.45	SignalP-noTM
AHME_04914	0.584	19	0.694	19	0.862	1	0.815	0.759	Y	0.45	SignalP-noTM
AHME_12148	0.109	65	0.114	2	0.13	2	0.124	0.119	N	0.45	SignalP-noTM
AHME_04678	0.149	26	0.174	26	0.271	9	0.207	0.192	N	0.45	SignalP-noTM
AHME_12888	0.133	44	0.117	44	0.208	43	0.106	0.111	N	0.45	SignalP-noTM
AHME_13536	0.108	37	0.111	37	0.127	16	0.108	0.109	N	0.45	SignalP-noTM
AHME_01404	0.146	29	0.124	29	0.154	25	0.105	0.114	N	0.45	SignalP-noTM
AHME_01956	0.14	30	0.132	1	0.18	26	0	0.061	N	0.45	SignalP-noTM
AHME_13026	0.133	26	0.121	8	0.199	4	0.147	0.135	N	0.45	SignalP-noTM
AHME_02666	0.11	69	0.107	69	0.109	51	0.099	0.102	N	0.45	SignalP-noTM
AHME_01807	0.122	51	0.12	60	0.17	53	0.097	0.111	N	0.5	SignalP-TM
AHME_08519	0.141	50	0.117	50	0.153	14	0.109	0.113	N	0.45	SignalP-noTM
AHME_01265	0.122	32	0.113	2	0.13	40	0.124	0.119	N	0.45	SignalP-noTM
AHME_09485	0.124	34	0.111	34	0.145	31	0.098	0.104	N	0.45	SignalP-noTM
AHME_09454	0.113	68	0.137	2	0.179	1	0.179	0.16	N	0.45	SignalP-noTM
AHME_06714	0.11	50	0.104	50	0.117	11	0.098	0.101	N	0.45	SignalP-noTM
AHME_05872	0.301	45	0.174	45	0.153	1	0.106	0.137	N	0.45	SignalP-noTM
AHME_04944	0.149	16	0.147	16	0.178	22	0.145	0.146	N	0.45	SignalP-noTM
AHME_03999	0.124	28	0.117	4	0.138	7	0.125	0.121	N	0.45	SignalP-noTM
AHME_08509	0.283	21	0.25	21	0.39	4	0.259	0.254	N	0.5	SignalP-TM
AHME_03538	0.222	23	0.156	23	0.231	22	0.109	0.131	N	0.45	SignalP-noTM
AHME_06599	0.11	17	0.113	1	0.123	1	0	0.052	N	0.45	SignalP-noTM
AHME_12291	0.124	19	0.133	19	0.229	13	0.146	0.14	N	0.45	SignalP-noTM
AHME_10590	0.11	25	0.156	4	0.287	2	0.252	0.208	N	0.45	SignalP-noTM
AHME_11336	0.118	16	0.119	16	0.164	6	0.117	0.117	N	0.45	SignalP-noTM
AHME_09769	0.126	47	0.128	24	0.186	27	0.134	0.131	N	0.45	SignalP-noTM
AHME_07100	0.11	11	0.115	11	0.131	3	0.117	0.116	N	0.45	SignalP-noTM
AHME_03961	0.354	26	0.31	26	0.478	1	0.296	0.302	N	0.45	SignalP-noTM
AHME_00736	0.418	20	0.452	20	0.613	12	0.481	0.467	Y	0.45	SignalP-noTM
AHME_01259	0.142	66	0.143	9	0.27	5	0.2	0.174	N	0.45	SignalP-noTM
AHME_11247	0.377	29	0.495	29	0.89	14	0.684	0.597	Y	0.45	SignalP-noTM
AHME_01656	0.147	36	0.133	20	0.166	16	0.123	0.128	N	0.45	SignalP-noTM
AHME_00030	0.226	19	0.343	19	0.588	3	0.507	0.432	N	0.45	SignalP-noTM
AHME_07905	0.151	16	0.134	16	0.171	12	0.123	0.128	N	0.45	SignalP-noTM
AHME_05893	0.109	55	0.112	2	0.12	1	0.12	0.116	N	0.45	SignalP-noTM
AHME_10963	0.144	19	0.122	19	0.122	8	0.103	0.111	N	0.45	SignalP-noTM
AHME_04130	0.562	19	0.718	19	0.966	1	0.906	0.82	Y	0.45	SignalP-noTM
AHME_01994	0.113	30	0.122	30	0.171	12	0.126	0.124	N	0.45	SignalP-noTM
AHME_12070	0.51	22	0.67	22	0.965	11	0.88	0.783	Y	0.45	SignalP-noTM
AHME_02230	0.121	44	0.13	4	0.235	43	0.143	0.137	N	0.45	SignalP-noTM
AHME_06423	0.147	18	0.16	18	0.28	34	0.166	0.163	N	0.45	SignalP-noTM
AHME_04407	0.116	37	0.108	49	0.116	27	0.101	0.104	N	0.45	SignalP-noTM
AHME_10856	0.599	18	0.732	18	0.939	9	0.888	0.816	Y	0.45	SignalP-noTM
AHME_03028	0.112	43	0.109	43	0.119	2	0.102	0.105	N	0.45	SignalP-noTM
AHME_06657	0.11	33	0.109	33	0.126	10	0.106	0.107	N	0.45	SignalP-noTM
AHME_04045	0.11	37	0.183	2	0.327	1	0.327	0.26	N	0.45	SignalP-noTM
AHME_11831	0.111	40	0.108	4	0.113	1	0.104	0.106	N	0.45	SignalP-noTM
AHME_10377	0.112	49	0.109	49	0.122	43	0.097	0.103	N	0.45	SignalP-noTM
AHME_04887	0.124	21	0.141	21	0.197	13	0.162	0.153	N	0.45	SignalP-noTM
AHME_12351	0.135	28	0.18	15	0.358	12	0.268	0.215	N	0.5	SignalP-TM
AHME_13595	0.111	68	0.108	2	0.116	16	0.111	0.11	N	0.45	SignalP-noTM
AHME_03886	0.199	19	0.197	19	0.248	1	0.184	0.19	N	0.45	SignalP-noTM
AHME_12448	0.136	19	0.14	19	0.189	7	0.142	0.141	N	0.45	SignalP-noTM
AHME_11604	0.164	41	0.131	41	0.154	39	0.11	0.12	N	0.45	SignalP-noTM
AHME_14073	0.124	39	0.196	2	0.371	1	0.371	0.266	N	0.5	SignalP-TM
AHME_09730	0.12	24	0.115	24	0.191	46	0.11	0.112	N	0.45	SignalP-noTM
AHME_03931	0.117	45	0.109	45	0.128	44	0.101	0.105	N	0.45	SignalP-noTM
AHME_12011	0.185	23	0.175	23	0.223	1	0.166	0.171	N	0.45	SignalP-noTM
AHME_02113	0.212	19	0.141	19	0.107	41	0.091	0.114	N	0.45	SignalP-noTM
AHME_01339	0.143	30	0.116	30	0.132	29	0.096	0.105	N	0.45	SignalP-noTM
AHME_07421	0.199	35	0.213	20	0.421	11	0.33	0.26	N	0.5	SignalP-TM
AHME_10268	0.111	29	0.113	31	0.161	24	0.11	0.111	N	0.45	SignalP-noTM
AHME_05866	0.149	15	0.136	15	0.159	11	0.125	0.13	N	0.45	SignalP-noTM
AHME_10107	0.11	23	0.108	2	0.139	3	0.112	0.11	N	0.45	SignalP-noTM
AHME_02731	0.121	20	0.105	20	0.104	55	0.09	0.097	N	0.45	SignalP-noTM
AHME_07483	0.108	52	0.112	11	0.152	7	0.118	0.115	N	0.45	SignalP-noTM
AHME_01276	0.145	32	0.142	32	0.268	31	0.135	0.138	N	0.45	SignalP-noTM
AHME_10100	0.113	48	0.118	14	0.159	11	0.122	0.12	N	0.45	SignalP-noTM
AHME_08800	0.109	26	0.129	5	0.198	4	0.171	0.152	N	0.45	SignalP-noTM
AHME_13919	0.11	50	0.106	50	0.116	33	0.097	0.101	N	0.45	SignalP-noTM
AHME_05519	0.114	56	0.106	32	0.124	3	0.103	0.105	N	0.45	SignalP-noTM
AHME_11450	0.119	30	0.139	11	0.244	10	0.19	0.167	N	0.45	SignalP-noTM
AHME_10124	0.491	25	0.354	25	0.504	1	0.308	0.336	N	0.5	SignalP-TM
AHME_05456	0.11	49	0.108	4	0.131	2	0.119	0.114	N	0.45	SignalP-noTM
AHME_03516	0.165	21	0.196	21	0.388	17	0.221	0.209	N	0.45	SignalP-noTM
AHME_04365	0.11	39	0.107	39	0.129	30	0.104	0.106	N	0.45	SignalP-noTM
AHME_08289	0.735	20	0.819	20	0.977	11	0.904	0.865	Y	0.45	SignalP-noTM
AHME_14067	0.111	19	0.108	43	0.134	38	0.1	0.104	N	0.45	SignalP-noTM
AHME_06392	0.448	20	0.637	20	0.943	10	0.904	0.781	Y	0.45	SignalP-noTM
AHME_12060	0.121	53	0.128	3	0.225	46	0.15	0.14	N	0.45	SignalP-noTM
AHME_13022	0.117	24	0.11	44	0.131	23	0.104	0.107	N	0.45	SignalP-noTM
AHME_11988	0.668	20	0.73	20	0.87	16	0.803	0.77	Y	0.45	SignalP-noTM
AHME_06970	0.195	21	0.235	21	0.446	1	0.266	0.252	N	0.45	SignalP-noTM
AHME_13261	0.111	65	0.113	38	0.151	18	0.109	0.111	N	0.45	SignalP-noTM
AHME_04953	0.135	61	0.117	61	0.141	13	0.102	0.109	N	0.45	SignalP-noTM
AHME_01218	0.124	21	0.162	3	0.261	6	0.228	0.198	N	0.45	SignalP-noTM
AHME_04307	0.125	23	0.122	17	0.141	8	0.119	0.12	N	0.45	SignalP-noTM
AHME_11081	0.108	57	0.107	57	0.13	43	0.097	0.102	N	0.45	SignalP-noTM
AHME_04478	0.114	25	0.109	54	0.132	41	0.105	0.107	N	0.45	SignalP-noTM
AHME_01371	0.109	56	0.111	41	0.133	22	0.105	0.108	N	0.45	SignalP-noTM
AHME_10537	0.695	19	0.767	19	0.905	15	0.843	0.808	Y	0.45	SignalP-noTM
AHME_04109	0.152	24	0.122	24	0.137	1	0.099	0.11	N	0.45	SignalP-noTM
AHME_00009	0.26	22	0.358	22	0.689	1	0.483	0.425	N	0.45	SignalP-noTM
AHME_07564	0.111	56	0.111	56	0.136	47	0.103	0.107	N	0.45	SignalP-noTM
AHME_02387	0.127	23	0.175	2	0.329	3	0.302	0.244	N	0.45	SignalP-noTM
AHME_10363	0.164	21	0.199	21	0.313	10	0.238	0.22	N	0.45	SignalP-noTM
AHME_13015	0.111	69	0.112	4	0.131	47	0.121	0.117	N	0.45	SignalP-noTM
AHME_11951	0.202	27	0.423	17	0.936	13	0.898	0.679	Y	0.45	SignalP-noTM
AHME_11389	0.129	34	0.25	2	0.61	1	0.61	0.444	N	0.45	SignalP-noTM
AHME_11834	0.111	60	0.128	5	0.177	2	0.151	0.141	N	0.45	SignalP-noTM
AHME_06440	0.133	51	0.116	51	0.142	17	0.105	0.11	N	0.45	SignalP-noTM
AHME_07879	0.129	36	0.13	36	0.261	48	0.122	0.126	N	0.45	SignalP-noTM
AHME_09814	0.14	40	0.145	18	0.278	11	0.213	0.182	N	0.45	SignalP-noTM
AHME_14217	0.13	57	0.126	57	0.167	52	0.111	0.118	N	0.45	SignalP-noTM
AHME_12368	0.111	59	0.105	59	0.111	54	0.096	0.1	N	0.45	SignalP-noTM
AHME_05044	0.14	23	0.173	2	0.299	2	0.29	0.236	N	0.45	SignalP-noTM
AHME_08717	0.113	24	0.129	2	0.16	1	0.16	0.146	N	0.45	SignalP-noTM
AHME_06701	0.113	37	0.11	21	0.166	3	0.111	0.11	N	0.45	SignalP-noTM
AHME_11729	0.19	16	0.147	16	0.129	15	0.11	0.127	N	0.45	SignalP-noTM
AHME_13628	0.167	24	0.383	24	0.955	10	0.877	0.65	Y	0.45	SignalP-noTM
AHME_08683	0.123	44	0.114	44	0.202	48	0.109	0.111	N	0.45	SignalP-noTM
AHME_09060	0.255	23	0.216	6	0.538	5	0.487	0.325	N	0.5	SignalP-TM
AHME_12225	0.172	28	0.131	17	0.212	11	0.16	0.143	N	0.5	SignalP-TM
AHME_05270	0.145	20	0.158	20	0.216	14	0.168	0.163	N	0.45	SignalP-noTM
AHME_13116	0.11	57	0.107	57	0.111	53	0.098	0.102	N	0.45	SignalP-noTM
AHME_06032	0.158	34	0.16	22	0.291	21	0.175	0.168	N	0.45	SignalP-noTM
AHME_04137	0.137	59	0.117	59	0.144	9	0.105	0.111	N	0.45	SignalP-noTM
AHME_03581	0.118	29	0.165	14	0.332	11	0.268	0.206	N	0.5	SignalP-TM
AHME_13861	0.203	28	0.208	3	0.421	1	0.345	0.282	N	0.45	SignalP-noTM
AHME_06486	0.13	43	0.112	43	0.112	3	0.096	0.103	N	0.45	SignalP-noTM
AHME_04755	0.156	19	0.128	19	0.16	26	0.105	0.116	N	0.45	SignalP-noTM
AHME_02424	0.113	28	0.107	66	0.109	46	0.098	0.102	N	0.45	SignalP-noTM
AHME_01283	0.117	19	0.111	19	0.116	13	0.106	0.108	N	0.45	SignalP-noTM
AHME_06648	0.765	20	0.803	20	0.919	2	0.833	0.819	Y	0.45	SignalP-noTM
AHME_08897	0.404	31	0.207	31	0.183	9	0.12	0.16	N	0.45	SignalP-noTM
AHME_03459	0.119	62	0.145	2	0.204	1	0.204	0.176	N	0.45	SignalP-noTM
AHME_03365	0.131	58	0.113	58	0.116	33	0.1	0.106	N	0.45	SignalP-noTM
AHME_05488	0.109	29	0.111	29	0.142	24	0.109	0.11	N	0.45	SignalP-noTM
AHME_10578	0.109	20	0.111	20	0.129	7	0.113	0.112	N	0.45	SignalP-noTM
AHME_04255	0.123	19	0.116	19	0.139	24	0.108	0.112	N	0.45	SignalP-noTM
AHME_10931	0.131	37	0.13	37	0.205	21	0.113	0.123	N	0.5	SignalP-TM
AHME_11636	0.128	20	0.208	3	0.422	1	0.404	0.287	N	0.5	SignalP-TM
AHME_10191	0.223	22	0.236	22	0.306	12	0.254	0.246	N	0.45	SignalP-noTM
AHME_04835	0.129	9	0.122	9	0.145	4	0.114	0.119	N	0.5	SignalP-TM
AHME_13953	0.119	36	0.116	24	0.154	2	0.115	0.115	N	0.45	SignalP-noTM
AHME_07600	0.811	19	0.876	19	0.975	11	0.948	0.915	Y	0.45	SignalP-noTM
AHME_00040	0.11	25	0.125	7	0.203	2	0.153	0.14	N	0.45	SignalP-noTM
AHME_11558	0.111	18	0.106	28	0.113	20	0.101	0.103	N	0.45	SignalP-noTM
AHME_11550	0.269	43	0.188	43	0.176	36	0.127	0.155	N	0.45	SignalP-noTM
AHME_10445	0.285	25	0.247	1	0.591	1	0	0.148	N	0.5	SignalP-TM
AHME_00564	0.118	27	0.135	27	0.199	26	0.156	0.146	N	0.45	SignalP-noTM
AHME_07947	0.225	37	0.144	37	0.125	46	0.091	0.115	N	0.45	SignalP-noTM
AHME_12765	0.488	17	0.619	17	0.892	1	0.744	0.686	Y	0.45	SignalP-noTM
AHME_09994	0.124	18	0.124	18	0.146	10	0.121	0.122	N	0.45	SignalP-noTM
AHME_08914	0.141	32	0.124	32	0.148	46	0.11	0.116	N	0.45	SignalP-noTM
AHME_10661	0.139	23	0.237	23	0.625	3	0.405	0.328	N	0.45	SignalP-noTM
AHME_08185	0.118	12	0.112	12	0.115	49	0.1	0.106	N	0.45	SignalP-noTM
AHME_07266	0.111	46	0.104	35	0.124	11	0.099	0.102	N	0.45	SignalP-noTM
AHME_12476	0.292	34	0.256	34	0.453	30	0.208	0.23	N	0.45	SignalP-noTM
AHME_06164	0.35	19	0.556	19	0.939	15	0.88	0.731	Y	0.45	SignalP-noTM
AHME_04620	0.133	35	0.178	3	0.354	2	0.33	0.238	N	0.5	SignalP-TM
AHME_10382	0.195	29	0.217	29	0.327	26	0.242	0.227	N	0.5	SignalP-TM
AHME_02378	0.276	19	0.502	19	0.965	13	0.922	0.729	Y	0.45	SignalP-noTM
AHME_02509	0.162	20	0.134	20	0.157	21	0.111	0.121	N	0.45	SignalP-noTM
AHME_00002	0.111	20	0.107	60	0.12	28	0.1	0.103	N	0.45	SignalP-noTM
AHME_12468	0.266	36	0.278	36	0.532	4	0.355	0.309	N	0.5	SignalP-TM
AHME_00512	0.113	20	0.151	5	0.313	32	0.219	0.178	N	0.5	SignalP-TM
AHME_05991	0.111	38	0.105	66	0.113	49	0.096	0.1	N	0.45	SignalP-noTM
AHME_13229	0.175	38	0.129	38	0.115	1	0.097	0.112	N	0.45	SignalP-noTM
AHME_05611	0.277	21	0.178	21	0.179	41	0.113	0.143	N	0.45	SignalP-noTM
AHME_04230	0.538	46	0.254	46	0.245	44	0.107	0.195	N	0.5	SignalP-TM
AHME_08044	0.115	32	0.104	65	0.117	56	0.099	0.101	N	0.45	SignalP-noTM
AHME_10927	0.113	51	0.145	11	0.332	6	0.236	0.194	N	0.45	SignalP-noTM
AHME_08194	0.113	23	0.11	5	0.116	1	0.108	0.109	N	0.45	SignalP-noTM
AHME_07670	0.111	55	0.108	2	0.112	1	0.112	0.11	N	0.45	SignalP-noTM
AHME_12555	0.11	40	0.104	50	0.139	11	0.097	0.1	N	0.45	SignalP-noTM
AHME_10008	0.114	54	0.12	16	0.176	4	0.14	0.131	N	0.45	SignalP-noTM
AHME_08706	0.829	20	0.858	20	0.934	11	0.887	0.874	Y	0.45	SignalP-noTM
AHME_02879	0.11	69	0.111	25	0.124	8	0.113	0.112	N	0.45	SignalP-noTM
AHME_10214	0.177	24	0.142	24	0.142	3	0.115	0.128	N	0.45	SignalP-noTM
AHME_08640	0.19	21	0.232	21	0.519	1	0.26	0.247	N	0.45	SignalP-noTM
AHME_00587	0.181	35	0.133	35	0.139	3	0.105	0.118	N	0.45	SignalP-noTM
AHME_04726	0.116	21	0.164	21	0.306	19	0.231	0.191	N	0.5	SignalP-TM
AHME_04246	0.166	32	0.307	32	0.925	5	0.655	0.495	Y	0.45	SignalP-noTM
AHME_11814	0.135	25	0.116	25	0.133	26	0.101	0.108	N	0.45	SignalP-noTM
AHME_00684	0.11	42	0.111	26	0.134	12	0.112	0.112	N	0.45	SignalP-noTM
AHME_03904	0.19	17	0.252	17	0.542	1	0.254	0.253	N	0.45	SignalP-noTM
AHME_01534	0.614	19	0.703	19	0.883	11	0.816	0.764	Y	0.45	SignalP-noTM
AHME_09053	0.144	33	0.129	33	0.171	50	0.117	0.123	N	0.45	SignalP-noTM
AHME_02841	0.124	31	0.157	2	0.244	1	0.244	0.204	N	0.45	SignalP-noTM
AHME_02000	0.11	63	0.106	35	0.117	69	0.098	0.103	N	0.5	SignalP-TM
AHME_11976	0.118	16	0.114	2	0.127	1	0.127	0.121	N	0.45	SignalP-noTM
AHME_01998	0.506	18	0.642	18	0.875	15	0.831	0.744	Y	0.45	SignalP-noTM
AHME_11621	0.13	39	0.123	39	0.219	3	0.126	0.125	N	0.45	SignalP-noTM
AHME_12436	0.124	23	0.112	48	0.179	31	0.107	0.109	N	0.45	SignalP-noTM
AHME_08310	0.109	46	0.112	58	0.15	39	0.104	0.108	N	0.45	SignalP-noTM
AHME_12788	0.4	21	0.448	21	0.621	3	0.493	0.472	Y	0.45	SignalP-noTM
AHME_06871	0.113	59	0.108	69	0.118	24	0.103	0.106	N	0.45	SignalP-noTM
AHME_02329	0.112	35	0.112	10	0.137	2	0.115	0.114	N	0.45	SignalP-noTM
AHME_04878	0.13	14	0.211	14	0.442	9	0.335	0.278	N	0.45	SignalP-noTM
AHME_09977	0.111	58	0.104	68	0.113	9	0.097	0.1	N	0.45	SignalP-noTM
AHME_03891	0.109	27	0.112	5	0.122	1	0.111	0.112	N	0.45	SignalP-noTM
AHME_02777	0.412	18	0.577	18	0.893	15	0.795	0.695	Y	0.45	SignalP-noTM
AHME_14492	0.12	18	0.156	5	0.301	3	0.261	0.213	N	0.45	SignalP-noTM
AHME_08884	0.195	41	0.245	41	0.396	36	0.298	0.266	N	0.5	SignalP-TM
AHME_12509	0.684	21	0.793	21	0.954	15	0.919	0.861	Y	0.45	SignalP-noTM
AHME_11505	0.109	4	0.104	70	0.122	4	0.098	0.101	N	0.45	SignalP-noTM
AHME_13448	0.108	59	0.11	20	0.135	2	0.116	0.113	N	0.45	SignalP-noTM
AHME_11893	0.136	37	0.128	37	0.16	33	0.122	0.125	N	0.45	SignalP-noTM
AHME_08817	0.11	21	0.118	12	0.164	6	0.131	0.125	N	0.45	SignalP-noTM
AHME_13489	0.153	24	0.139	24	0.161	18	0.126	0.132	N	0.45	SignalP-noTM
AHME_13196	0.223	25	0.223	25	0.33	2	0.232	0.228	N	0.45	SignalP-noTM
AHME_02430	0.843	28	0.862	28	0.965	7	0.895	0.88	Y	0.45	SignalP-noTM
AHME_02059	0.369	24	0.38	24	0.806	4	0.525	0.438	N	0.5	SignalP-TM
AHME_04454	0.112	52	0.122	3	0.145	1	0.126	0.124	N	0.45	SignalP-noTM
AHME_13869	0.172	40	0.118	2	0.147	5	0.136	0.125	N	0.5	SignalP-TM
AHME_02054	0.164	37	0.149	37	0.223	36	0.152	0.15	N	0.45	SignalP-noTM
AHME_03593	0.163	29	0.143	29	0.197	3	0.135	0.139	N	0.45	SignalP-noTM
AHME_12171	0.111	62	0.109	4	0.128	50	0.105	0.107	N	0.45	SignalP-noTM
AHME_05730	0.115	33	0.109	47	0.132	10	0.103	0.106	N	0.45	SignalP-noTM
AHME_08248	0.126	30	0.177	2	0.309	1	0.309	0.248	N	0.45	SignalP-noTM
AHME_02755	0.11	35	0.109	35	0.12	27	0.105	0.107	N	0.45	SignalP-noTM
AHME_10491	0.193	33	0.138	33	0.124	3	0.102	0.119	N	0.45	SignalP-noTM
AHME_04264	0.742	27	0.387	27	0.397	24	0.179	0.304	N	0.5	SignalP-TM
AHME_13914	0.133	32	0.151	3	0.22	1	0.196	0.175	N	0.45	SignalP-noTM
AHME_00783	0.296	33	0.19	33	0.221	1	0.132	0.159	N	0.45	SignalP-noTM
AHME_05727	0.111	23	0.12	8	0.161	4	0.137	0.129	N	0.45	SignalP-noTM
AHME_00021	0.645	18	0.755	18	0.913	1	0.874	0.819	Y	0.45	SignalP-noTM
AHME_09943	0.287	24	0.16	24	0.149	46	0.089	0.122	N	0.45	SignalP-noTM
AHME_02008	0.115	34	0.118	34	0.194	29	0.123	0.121	N	0.45	SignalP-noTM
AHME_11317	0.109	27	0.108	27	0.123	20	0.105	0.107	N	0.45	SignalP-noTM
AHME_04350	0.118	48	0.118	5	0.135	41	0.128	0.124	N	0.45	SignalP-noTM
AHME_04226	0.136	47	0.129	47	0.164	34	0.109	0.118	N	0.45	SignalP-noTM
AHME_04182	0.111	39	0.109	58	0.128	49	0.103	0.106	N	0.45	SignalP-noTM
AHME_00473	0.418	17	0.378	17	0.514	16	0.343	0.359	N	0.45	SignalP-noTM
AHME_09129	0.123	23	0.12	2	0.151	44	0.141	0.129	N	0.5	SignalP-TM
AHME_03064	0.138	51	0.114	51	0.109	1	0.098	0.106	N	0.45	SignalP-noTM
AHME_12688	0.134	30	0.121	30	0.149	28	0.112	0.116	N	0.45	SignalP-noTM
AHME_07330	0.132	32	0.147	5	0.264	3	0.224	0.178	N	0.5	SignalP-TM
AHME_00079	0.127	17	0.127	17	0.152	9	0.119	0.123	N	0.45	SignalP-noTM
AHME_06682	0.11	65	0.107	5	0.123	2	0.11	0.109	N	0.45	SignalP-noTM
AHME_05628	0.705	23	0.79	23	0.962	4	0.885	0.841	Y	0.45	SignalP-noTM
AHME_13357	0.129	15	0.125	15	0.15	8	0.124	0.124	N	0.45	SignalP-noTM
AHME_00418	0.125	29	0.169	7	0.347	3	0.295	0.237	N	0.45	SignalP-noTM
AHME_00297	0.717	21	0.792	21	0.925	19	0.869	0.822	Y	0.5	SignalP-TM
AHME_00772	0.113	55	0.111	55	0.134	13	0.111	0.111	N	0.45	SignalP-noTM
AHME_11461	0.125	58	0.11	58	0.122	5	0.098	0.104	N	0.45	SignalP-noTM
AHME_07662	0.119	27	0.136	14	0.208	11	0.177	0.152	N	0.5	SignalP-TM
AHME_02102	0.112	64	0.121	5	0.166	8	0.134	0.128	N	0.45	SignalP-noTM
AHME_10474	0.108	69	0.133	62	0.215	56	0.114	0.125	N	0.5	SignalP-TM
AHME_09226	0.109	41	0.104	41	0.118	8	0.099	0.101	N	0.45	SignalP-noTM
AHME_09828	0.127	54	0.112	54	0.14	25	0.104	0.108	N	0.45	SignalP-noTM
AHME_04632	0.253	20	0.174	20	0.175	1	0.111	0.14	N	0.45	SignalP-noTM
AHME_02006	0.138	50	0.15	22	0.317	2	0.169	0.16	N	0.45	SignalP-noTM
AHME_07721	0.11	53	0.149	1	0.239	31	0	0.09	N	0.5	SignalP-TM
AHME_12218	0.114	49	0.11	49	0.116	39	0.106	0.108	N	0.45	SignalP-noTM
AHME_08861	0.476	18	0.662	18	0.954	9	0.92	0.801	Y	0.45	SignalP-noTM
AHME_03600	0.119	37	0.115	67	0.16	56	0.108	0.112	N	0.5	SignalP-TM
AHME_02552	0.114	25	0.161	4	0.298	2	0.259	0.214	N	0.45	SignalP-noTM
AHME_11941	0.207	49	0.179	49	0.325	46	0.128	0.151	N	0.45	SignalP-noTM
AHME_10222	0.116	30	0.167	1	0.271	1	0	0.077	N	0.45	SignalP-noTM
AHME_14444	0.111	62	0.109	62	0.126	13	0.102	0.105	N	0.45	SignalP-noTM
AHME_05984	0.146	17	0.146	17	0.197	2	0.144	0.145	N	0.45	SignalP-noTM
AHME_14354	0.113	48	0.105	48	0.115	20	0.098	0.101	N	0.45	SignalP-noTM
AHME_13690	0.11	66	0.108	66	0.116	47	0.102	0.105	N	0.45	SignalP-noTM
AHME_08755	0.629	20	0.761	20	0.965	13	0.923	0.849	Y	0.45	SignalP-noTM
AHME_11111	0.108	26	0.164	8	0.395	7	0.285	0.229	N	0.45	SignalP-noTM
AHME_10944	0.141	28	0.198	5	0.382	1	0.267	0.235	N	0.45	SignalP-noTM
AHME_07866	0.138	23	0.142	23	0.194	1	0.146	0.144	N	0.45	SignalP-noTM
AHME_06285	0.113	34	0.115	34	0.175	11	0.12	0.118	N	0.45	SignalP-noTM
AHME_10112	0.199	29	0.187	17	0.312	1	0.18	0.183	N	0.45	SignalP-noTM
AHME_10066	0.113	28	0.112	32	0.129	28	0.111	0.111	N	0.45	SignalP-noTM
AHME_13978	0.131	35	0.115	35	0.162	34	0.097	0.106	N	0.45	SignalP-noTM
AHME_08622	0.326	17	0.549	17	0.953	11	0.926	0.753	Y	0.45	SignalP-noTM
AHME_02613	0.108	60	0.106	39	0.119	22	0.098	0.102	N	0.45	SignalP-noTM
AHME_11085	0.18	16	0.244	16	0.459	1	0.339	0.282	N	0.5	SignalP-TM
AHME_02619	0.113	66	0.114	9	0.14	12	0.124	0.12	N	0.45	SignalP-noTM
AHME_09525	0.111	61	0.108	3	0.114	13	0.105	0.107	N	0.45	SignalP-noTM
AHME_02847	0.135	56	0.124	56	0.133	33	0.106	0.115	N	0.45	SignalP-noTM
AHME_00718	0.156	17	0.127	17	0.185	29	0.105	0.115	N	0.45	SignalP-noTM
AHME_07690	0.11	53	0.114	34	0.146	30	0.117	0.116	N	0.45	SignalP-noTM
AHME_07165	0.162	64	0.142	64	0.218	44	0.119	0.133	N	0.5	SignalP-TM
AHME_05158	0.13	24	0.127	24	0.197	4	0.125	0.126	N	0.45	SignalP-noTM
AHME_13482	0.109	62	0.107	62	0.123	52	0.101	0.104	N	0.45	SignalP-noTM
AHME_00114	0.121	17	0.197	17	0.41	14	0.319	0.246	N	0.5	SignalP-TM
AHME_05997	0.112	52	0.11	52	0.118	30	0.1	0.105	N	0.45	SignalP-noTM
AHME_13886	0.111	38	0.112	59	0.142	50	0.105	0.108	N	0.45	SignalP-noTM
AHME_09549	0.108	70	0.104	70	0.109	55	0.097	0.1	N	0.45	SignalP-noTM
AHME_00594	0.111	51	0.118	22	0.166	9	0.126	0.122	N	0.45	SignalP-noTM
AHME_01706	0.143	18	0.259	2	0.659	1	0.659	0.419	N	0.5	SignalP-TM
AHME_05150	0.111	27	0.11	50	0.133	46	0.102	0.106	N	0.45	SignalP-noTM
AHME_00764	0.111	17	0.114	6	0.161	3	0.135	0.125	N	0.45	SignalP-noTM
AHME_10071	0.201	25	0.244	25	0.491	2	0.309	0.279	N	0.45	SignalP-noTM
AHME_13221	0.125	30	0.112	4	0.121	1	0.108	0.11	N	0.45	SignalP-noTM
AHME_04471	0.11	36	0.117	5	0.143	5	0.117	0.117	N	0.45	SignalP-noTM
AHME_11678	0.112	23	0.112	32	0.149	21	0.1	0.108	N	0.5	SignalP-TM
AHME_09672	0.116	23	0.142	23	0.221	9	0.175	0.16	N	0.45	SignalP-noTM
AHME_08959	0.118	26	0.112	5	0.138	32	0.122	0.117	N	0.45	SignalP-noTM
AHME_06322	0.123	25	0.25	25	0.643	7	0.508	0.389	N	0.45	SignalP-noTM
AHME_02620	0.113	52	0.109	52	0.122	49	0.1	0.104	N	0.45	SignalP-noTM
AHME_00548	0.124	17	0.113	2	0.132	2	0.125	0.119	N	0.45	SignalP-noTM
AHME_03791	0.11	16	0.11	16	0.118	2	0.106	0.108	N	0.45	SignalP-noTM
AHME_03150	0.12	68	0.115	68	0.146	50	0.107	0.111	N	0.45	SignalP-noTM
AHME_07938	0.115	32	0.105	55	0.121	54	0.092	0.098	N	0.45	SignalP-noTM
AHME_10302	0.111	51	0.103	9	0.111	2	0.103	0.103	N	0.45	SignalP-noTM
AHME_14101	0.119	40	0.128	5	0.173	4	0.156	0.143	N	0.45	SignalP-noTM
AHME_10299	0.12	56	0.114	56	0.12	30	0.103	0.108	N	0.45	SignalP-noTM
AHME_13501	0.116	30	0.106	30	0.117	57	0.097	0.101	N	0.45	SignalP-noTM
AHME_12464	0.205	39	0.173	39	0.396	36	0.136	0.153	N	0.45	SignalP-noTM
AHME_09375	0.832	28	0.876	28	0.973	16	0.922	0.901	Y	0.45	SignalP-noTM
AHME_05392	0.134	31	0.122	3	0.144	1	0.141	0.132	N	0.45	SignalP-noTM
AHME_08167	0.112	58	0.111	8	0.13	2	0.107	0.109	N	0.45	SignalP-noTM
AHME_04699	0.108	64	0.129	5	0.165	1	0.124	0.127	N	0.45	SignalP-noTM
AHME_09251	0.148	31	0.134	19	0.226	11	0.165	0.146	N	0.5	SignalP-TM
AHME_07202	0.133	44	0.119	16	0.205	13	0.131	0.125	N	0.45	SignalP-noTM
AHME_10562	0.125	19	0.144	3	0.201	1	0.179	0.163	N	0.45	SignalP-noTM
AHME_11277	0.141	31	0.149	7	0.217	2	0.191	0.171	N	0.45	SignalP-noTM
AHME_14080	0.117	37	0.12	37	0.16	25	0.106	0.114	N	0.5	SignalP-TM
AHME_00172	0.315	26	0.196	26	0.194	1	0.127	0.159	N	0.45	SignalP-noTM
AHME_04924	0.177	34	0.137	34	0.187	30	0.111	0.123	N	0.45	SignalP-noTM
AHME_05806	0.446	17	0.65	17	0.962	1	0.941	0.807	Y	0.45	SignalP-noTM
AHME_00027	0.142	33	0.115	33	0.133	35	0.096	0.104	N	0.45	SignalP-noTM
AHME_06579	0.11	28	0.106	66	0.126	50	0.099	0.102	N	0.45	SignalP-noTM
AHME_02143	0.128	36	0.138	70	0.205	61	0.111	0.127	N	0.5	SignalP-TM
AHME_07383	0.11	26	0.16	8	0.325	3	0.245	0.206	N	0.45	SignalP-noTM
AHME_12541	0.194	21	0.178	21	0.263	10	0.163	0.17	N	0.45	SignalP-noTM
AHME_02277	0.112	60	0.111	60	0.134	51	0.102	0.106	N	0.45	SignalP-noTM
AHME_00532	0.112	33	0.108	8	0.12	56	0.107	0.108	N	0.45	SignalP-noTM
AHME_09234	0.242	27	0.18	27	0.246	1	0.142	0.159	N	0.45	SignalP-noTM
AHME_08394	0.126	22	0.119	2	0.138	1	0.138	0.129	N	0.45	SignalP-noTM
AHME_03541	0.108	28	0.103	28	0.108	17	0.097	0.1	N	0.45	SignalP-noTM
AHME_06283	0.355	39	0.159	39	0.148	16	0.088	0.131	N	0.5	SignalP-TM
AHME_08347	0.112	14	0.11	5	0.131	13	0.109	0.11	N	0.45	SignalP-noTM
AHME_06636	0.109	8	0.109	33	0.122	23	0.106	0.107	N	0.45	SignalP-noTM
AHME_13189	0.114	38	0.124	1	0.254	47	0	0.057	N	0.45	SignalP-noTM
AHME_10481	0.161	23	0.134	23	0.157	21	0.111	0.121	N	0.45	SignalP-noTM
AHME_00235	0.645	22	0.779	22	0.973	4	0.942	0.867	Y	0.45	SignalP-noTM
AHME_10245	0.135	19	0.242	19	0.592	6	0.435	0.346	N	0.45	SignalP-noTM
AHME_07075	0.506	17	0.658	17	0.933	11	0.862	0.768	Y	0.45	SignalP-noTM
AHME_06272	0.129	17	0.14	17	0.193	15	0.145	0.142	N	0.45	SignalP-noTM
AHME_11796	0.114	70	0.111	67	0.179	45	0.102	0.106	N	0.45	SignalP-noTM
AHME_03499	0.122	22	0.12	40	0.169	35	0.113	0.117	N	0.5	SignalP-TM
AHME_03090	0.133	42	0.158	4	0.39	12	0.222	0.193	N	0.45	SignalP-noTM
AHME_06070	0.124	53	0.124	53	0.158	39	0.104	0.116	N	0.5	SignalP-TM
AHME_01197	0.122	26	0.114	47	0.177	30	0.108	0.111	N	0.45	SignalP-noTM
AHME_08057	0.161	38	0.147	38	0.214	6	0.155	0.152	N	0.45	SignalP-noTM
AHME_06816	0.343	31	0.236	31	0.498	8	0.284	0.255	N	0.5	SignalP-TM
AHME_01464	0.222	29	0.292	29	0.63	2	0.412	0.357	N	0.45	SignalP-noTM
AHME_00209	0.168	28	0.146	28	0.245	5	0.136	0.141	N	0.45	SignalP-noTM
AHME_12961	0.139	26	0.148	26	0.238	7	0.156	0.152	N	0.45	SignalP-noTM
AHME_07682	0.709	19	0.774	19	0.939	15	0.849	0.815	Y	0.45	SignalP-noTM
AHME_01527	0.109	42	0.106	40	0.115	27	0.094	0.099	N	0.45	SignalP-noTM
AHME_00049	0.202	45	0.274	14	0.809	11	0.7	0.444	N	0.5	SignalP-TM
AHME_12327	0.11	53	0.121	5	0.14	1	0.125	0.123	N	0.45	SignalP-noTM
AHME_11130	0.112	31	0.106	31	0.119	10	0.101	0.103	N	0.45	SignalP-noTM
AHME_12918	0.211	21	0.171	21	0.24	20	0.14	0.154	N	0.45	SignalP-noTM
AHME_03682	0.11	61	0.107	61	0.119	41	0.098	0.102	N	0.45	SignalP-noTM
AHME_14155	0.858	21	0.902	21	0.98	11	0.945	0.926	Y	0.45	SignalP-noTM
AHME_03626	0.117	61	0.135	2	0.221	47	0.178	0.158	N	0.45	SignalP-noTM
AHME_08713	0.11	16	0.105	36	0.131	15	0.1	0.102	N	0.45	SignalP-noTM
AHME_02013	0.135	25	0.183	2	0.317	1	0.317	0.255	N	0.45	SignalP-noTM
AHME_04171	0.113	23	0.11	43	0.136	30	0.105	0.107	N	0.45	SignalP-noTM
AHME_06043	0.119	30	0.159	4	0.256	11	0.212	0.188	N	0.45	SignalP-noTM
AHME_10094	0.111	40	0.103	60	0.104	46	0.093	0.097	N	0.45	SignalP-noTM
AHME_04425	0.335	19	0.376	19	0.837	1	0.476	0.416	N	0.5	SignalP-TM
AHME_10814	0.193	55	0.157	55	0.219	1	0.127	0.141	N	0.45	SignalP-noTM
AHME_04289	0.11	70	0.108	70	0.115	61	0.104	0.106	N	0.45	SignalP-noTM
AHME_13811	0.109	53	0.127	23	0.234	12	0.15	0.139	N	0.45	SignalP-noTM
AHME_13614	0.217	22	0.347	22	0.75	4	0.551	0.457	Y	0.45	SignalP-noTM
AHME_10820	0.109	53	0.107	30	0.121	9	0.108	0.107	N	0.45	SignalP-noTM
AHME_02795	0.265	58	0.167	58	0.151	47	0.105	0.134	N	0.45	SignalP-noTM
AHME_01156	0.157	32	0.13	32	0.18	5	0.121	0.125	N	0.45	SignalP-noTM
AHME_11837	0.11	22	0.119	3	0.147	2	0.142	0.131	N	0.45	SignalP-noTM
AHME_10040	0.156	22	0.217	2	0.462	1	0.462	0.315	N	0.5	SignalP-TM
AHME_00995	0.146	29	0.179	29	0.322	26	0.214	0.198	N	0.45	SignalP-noTM
AHME_12159	0.187	32	0.211	32	0.454	5	0.258	0.236	N	0.45	SignalP-noTM
AHME_08105	0.221	53	0.16	53	0.181	51	0.112	0.141	N	0.5	SignalP-TM
AHME_01170	0.135	19	0.219	19	0.498	15	0.363	0.297	N	0.45	SignalP-noTM
AHME_11004	0.109	45	0.118	5	0.154	5	0.13	0.124	N	0.45	SignalP-noTM
AHME_00796	0.109	64	0.127	3	0.155	1	0.138	0.133	N	0.45	SignalP-noTM
AHME_13366	0.146	52	0.162	52	0.362	45	0.129	0.144	N	0.45	SignalP-noTM
AHME_04848	0.113	59	0.112	5	0.135	3	0.123	0.118	N	0.45	SignalP-noTM
AHME_10907	0.384	21	0.335	21	0.382	8	0.285	0.308	N	0.45	SignalP-noTM
AHME_07616	0.108	23	0.105	5	0.119	5	0.105	0.105	N	0.45	SignalP-noTM
AHME_05293	0.137	30	0.122	30	0.196	45	0.113	0.117	N	0.45	SignalP-noTM
AHME_12904	0.165	27	0.136	27	0.158	32	0.114	0.124	N	0.45	SignalP-noTM
AHME_06700	0.161	32	0.154	32	0.283	7	0.165	0.16	N	0.45	SignalP-noTM
AHME_06400	0.4	23	0.541	23	0.872	7	0.758	0.628	Y	0.5	SignalP-TM
AHME_11499	0.127	17	0.141	17	0.196	7	0.157	0.15	N	0.45	SignalP-noTM
AHME_11420	0.111	27	0.111	2	0.139	3	0.119	0.115	N	0.45	SignalP-noTM
AHME_04158	0.11	48	0.105	54	0.117	34	0.097	0.101	N	0.45	SignalP-noTM
AHME_14088	0.133	33	0.135	33	0.213	5	0.142	0.139	N	0.45	SignalP-noTM
AHME_01330	0.146	27	0.144	2	0.284	26	0.201	0.175	N	0.45	SignalP-noTM
AHME_07984	0.168	19	0.144	19	0.211	2	0.136	0.141	N	0.5	SignalP-TM
AHME_01635	0.225	19	0.228	19	0.32	9	0.231	0.23	N	0.45	SignalP-noTM
AHME_08740	0.114	23	0.125	23	0.175	4	0.136	0.131	N	0.45	SignalP-noTM
AHME_06110	0.179	18	0.134	18	0.113	23	0.099	0.115	N	0.45	SignalP-noTM
AHME_03562	0.114	60	0.114	29	0.158	13	0.115	0.115	N	0.45	SignalP-noTM
AHME_00496	0.309	50	0.301	50	0.372	39	0.2	0.26	N	0.5	SignalP-TM
AHME_01866	0.118	33	0.15	3	0.22	1	0.209	0.174	N	0.5	SignalP-TM
AHME_13109	0.616	22	0.753	22	0.968	5	0.92	0.843	Y	0.45	SignalP-noTM
AHME_01126	0.433	20	0.545	20	0.856	15	0.682	0.619	Y	0.45	SignalP-noTM
AHME_06568	0.121	50	0.122	5	0.142	1	0.126	0.124	N	0.45	SignalP-noTM
AHME_01311	0.113	54	0.113	54	0.176	35	0.102	0.107	N	0.45	SignalP-noTM
AHME_12339	0.108	21	0.104	8	0.127	7	0.106	0.105	N	0.45	SignalP-noTM
AHME_00466	0.535	21	0.478	21	0.596	8	0.437	0.456	Y	0.45	SignalP-noTM
AHME_14057	0.106	45	0.132	70	0.207	64	0.106	0.122	N	0.5	SignalP-TM
AHME_03492	0.242	28	0.208	28	0.296	6	0.193	0.2	N	0.45	SignalP-noTM
AHME_09566	0.126	19	0.112	19	0.11	31	0.098	0.105	N	0.45	SignalP-noTM
AHME_07987	0.214	24	0.218	24	0.389	14	0.227	0.223	N	0.45	SignalP-noTM
AHME_07189	0.126	55	0.116	16	0.145	15	0.116	0.116	N	0.45	SignalP-noTM
AHME_06410	0.144	19	0.226	19	0.408	8	0.355	0.296	N	0.45	SignalP-noTM
AHME_04690	0.28	29	0.188	29	0.175	14	0.13	0.157	N	0.45	SignalP-noTM
AHME_01375	0.107	31	0.106	31	0.118	20	0.101	0.103	N	0.45	SignalP-noTM
AHME_00790	0.123	20	0.173	18	0.411	13	0.249	0.214	N	0.45	SignalP-noTM
AHME_05280	0.396	23	0.585	23	0.966	11	0.864	0.736	Y	0.45	SignalP-noTM
AHME_08807	0.434	37	0.329	37	0.525	18	0.304	0.319	N	0.5	SignalP-TM
AHME_13314	0.209	27	0.139	27	0.115	39	0.093	0.114	N	0.45	SignalP-noTM
AHME_10250	0.146	36	0.144	20	0.211	19	0.167	0.157	N	0.45	SignalP-noTM
AHME_11710	0.354	28	0.23	28	0.387	1	0.177	0.202	N	0.45	SignalP-noTM
AHME_10697	0.109	40	0.108	40	0.121	24	0.104	0.106	N	0.45	SignalP-noTM
AHME_06576	0.163	33	0.173	25	0.448	3	0.217	0.197	N	0.45	SignalP-noTM
AHME_03648	0.107	68	0.105	68	0.129	15	0.1	0.102	N	0.45	SignalP-noTM
AHME_03689	0.113	39	0.112	65	0.134	49	0.105	0.108	N	0.45	SignalP-noTM
AHME_00789	0.134	22	0.128	22	0.193	15	0.124	0.126	N	0.45	SignalP-noTM
AHME_08123	0.117	53	0.107	53	0.112	11	0.096	0.101	N	0.45	SignalP-noTM
AHME_03049	0.111	17	0.109	17	0.125	24	0.105	0.107	N	0.45	SignalP-noTM
AHME_09444	0.127	29	0.152	25	0.335	5	0.19	0.172	N	0.45	SignalP-noTM
AHME_01974	0.11	14	0.104	66	0.109	26	0.098	0.101	N	0.45	SignalP-noTM
AHME_07065	0.157	36	0.148	17	0.205	1	0.152	0.151	N	0.45	SignalP-noTM
AHME_12616	0.52	20	0.693	20	0.967	11	0.927	0.82	Y	0.45	SignalP-noTM
AHME_10869	0.197	32	0.211	32	0.391	11	0.269	0.234	N	0.5	SignalP-TM
AHME_05809	0.112	17	0.11	61	0.137	46	0.103	0.106	N	0.45	SignalP-noTM
AHME_11441	0.117	69	0.108	69	0.116	5	0.097	0.102	N	0.45	SignalP-noTM
AHME_12314	0.11	53	0.109	53	0.119	11	0.105	0.107	N	0.45	SignalP-noTM
AHME_10002	0.111	61	0.137	9	0.23	6	0.19	0.158	N	0.5	SignalP-TM
AHME_05635	0.348	16	0.545	16	0.908	9	0.839	0.704	Y	0.45	SignalP-noTM
AHME_05382	0.316	18	0.48	18	0.868	13	0.747	0.624	Y	0.45	SignalP-noTM
AHME_11487	0.411	18	0.586	18	0.894	2	0.821	0.713	Y	0.45	SignalP-noTM
AHME_08364	0.172	31	0.198	31	0.369	3	0.252	0.227	N	0.45	SignalP-noTM
AHME_08589	0.389	28	0.47	20	0.955	10	0.817	0.657	Y	0.45	SignalP-noTM
AHME_01913	0.378	17	0.539	17	0.848	6	0.775	0.667	Y	0.45	SignalP-noTM
AHME_08829	0.138	40	0.128	40	0.226	37	0.115	0.121	N	0.45	SignalP-noTM
AHME_06346	0.146	50	0.121	50	0.156	21	0.102	0.111	N	0.45	SignalP-noTM
AHME_10334	0.11	56	0.11	2	0.117	1	0.117	0.114	N	0.45	SignalP-noTM
AHME_00882	0.127	55	0.112	37	0.158	35	0.104	0.109	N	0.5	SignalP-TM
AHME_08909	0.109	52	0.108	14	0.118	50	0.106	0.107	N	0.45	SignalP-noTM
AHME_01161	0.111	35	0.112	41	0.125	28	0.105	0.108	N	0.45	SignalP-noTM
AHME_00090	0.116	18	0.115	18	0.15	14	0.116	0.116	N	0.45	SignalP-noTM
AHME_08152	0.181	29	0.338	19	0.858	15	0.742	0.556	Y	0.45	SignalP-noTM
AHME_00999	0.34	65	0.182	65	0.153	19	0.1	0.138	N	0.45	SignalP-noTM
AHME_04388	0.145	54	0.205	54	0.532	37	0.272	0.231	N	0.5	SignalP-TM
AHME_11917	0.618	18	0.72	18	0.876	2	0.837	0.783	Y	0.45	SignalP-noTM
AHME_10373	0.119	32	0.126	2	0.152	1	0.152	0.14	N	0.45	SignalP-noTM
AHME_10165	0.435	18	0.553	18	0.779	8	0.687	0.625	Y	0.45	SignalP-noTM
AHME_13665	0.111	44	0.106	44	0.111	60	0.098	0.101	N	0.45	SignalP-noTM
AHME_01471	0.594	37	0.481	37	0.769	8	0.528	0.5	N	0.5	SignalP-TM
AHME_13580	0.158	17	0.129	17	0.133	4	0.103	0.115	N	0.45	SignalP-noTM
AHME_12412	0.189	22	0.162	22	0.214	1	0.135	0.147	N	0.45	SignalP-noTM
AHME_08631	0.299	34	0.178	34	0.127	33	0.109	0.141	N	0.45	SignalP-noTM
AHME_07046	0.111	64	0.111	5	0.121	22	0.105	0.108	N	0.45	SignalP-noTM
AHME_12435	0.145	29	0.134	29	0.156	1	0.119	0.128	N	0.5	SignalP-TM
AHME_08767	0.119	20	0.13	2	0.164	2	0.163	0.148	N	0.45	SignalP-noTM
AHME_04002	0.108	63	0.121	15	0.16	8	0.135	0.128	N	0.45	SignalP-noTM
AHME_07805	0.192	29	0.151	29	0.272	27	0.118	0.133	N	0.45	SignalP-noTM
AHME_05170	0.118	43	0.12	43	0.178	42	0.117	0.118	N	0.45	SignalP-noTM
AHME_12110	0.11	11	0.108	34	0.12	17	0.102	0.105	N	0.45	SignalP-noTM
AHME_01602	0.791	23	0.844	23	0.952	11	0.9	0.874	Y	0.45	SignalP-noTM
AHME_14344	0.185	47	0.152	47	0.297	46	0.142	0.147	N	0.45	SignalP-noTM
AHME_10703	0.499	22	0.36	22	0.373	20	0.25	0.316	N	0.5	SignalP-TM
AHME_07256	0.196	34	0.221	34	0.499	30	0.243	0.233	N	0.45	SignalP-noTM
AHME_01696	0.487	20	0.65	20	0.914	10	0.862	0.764	Y	0.45	SignalP-noTM
AHME_00655	0.125	41	0.118	12	0.156	5	0.137	0.128	N	0.45	SignalP-noTM
AHME_07302	0.135	52	0.116	52	0.139	50	0.104	0.11	N	0.45	SignalP-noTM
AHME_05584	0.127	25	0.17	5	0.284	4	0.266	0.222	N	0.45	SignalP-noTM
AHME_11776	0.173	32	0.167	32	0.287	5	0.181	0.175	N	0.45	SignalP-noTM
AHME_08901	0.12	29	0.133	2	0.172	1	0.172	0.154	N	0.45	SignalP-noTM
AHME_03945	0.263	28	0.174	28	0.222	43	0.118	0.144	N	0.45	SignalP-noTM
AHME_02177	0.162	12	0.127	12	0.173	13	0.106	0.116	N	0.45	SignalP-noTM
AHME_01335	0.11	29	0.118	15	0.161	13	0.136	0.128	N	0.45	SignalP-noTM
AHME_00648	0.11	46	0.107	46	0.118	38	0.097	0.101	N	0.45	SignalP-noTM
AHME_08810	0.14	41	0.126	41	0.165	12	0.119	0.122	N	0.45	SignalP-noTM
AHME_08287	0.568	19	0.623	19	0.802	1	0.658	0.642	Y	0.45	SignalP-noTM
AHME_13472	0.113	42	0.11	52	0.133	40	0.102	0.106	N	0.45	SignalP-noTM
AHME_11449	0.11	23	0.116	23	0.142	14	0.123	0.12	N	0.45	SignalP-noTM
AHME_01786	0.144	36	0.183	20	0.458	19	0.25	0.219	N	0.45	SignalP-noTM
AHME_13647	0.168	31	0.163	18	0.211	28	0.159	0.16	N	0.45	SignalP-noTM
AHME_06355	0.122	24	0.155	5	0.233	1	0.176	0.166	N	0.45	SignalP-noTM
AHME_10331	0.119	27	0.127	3	0.156	1	0.156	0.142	N	0.45	SignalP-noTM
AHME_08955	0.11	70	0.106	70	0.112	26	0.099	0.102	N	0.45	SignalP-noTM
AHME_14396	0.111	16	0.105	42	0.115	55	0.099	0.102	N	0.45	SignalP-noTM
AHME_10747	0.374	17	0.333	17	0.381	3	0.27	0.299	N	0.45	SignalP-noTM
AHME_04900	0.119	38	0.112	8	0.144	3	0.121	0.117	N	0.45	SignalP-noTM
AHME_08774	0.11	55	0.11	4	0.118	32	0.115	0.113	N	0.45	SignalP-noTM
AHME_13281	0.109	21	0.108	37	0.129	2	0.104	0.106	N	0.45	SignalP-noTM
AHME_05649	0.174	44	0.138	33	0.19	26	0.129	0.134	N	0.5	SignalP-TM
AHME_00186	0.108	67	0.124	2	0.148	1	0.148	0.137	N	0.45	SignalP-noTM
AHME_10752	0.111	25	0.112	12	0.151	5	0.127	0.12	N	0.45	SignalP-noTM
AHME_00784	0.22	35	0.175	35	0.281	6	0.149	0.161	N	0.45	SignalP-noTM
AHME_14123	0.128	49	0.113	49	0.132	5	0.104	0.108	N	0.45	SignalP-noTM
AHME_03779	0.108	37	0.106	37	0.113	33	0.098	0.102	N	0.45	SignalP-noTM
AHME_01587	0.246	18	0.45	18	0.904	15	0.832	0.656	Y	0.45	SignalP-noTM
AHME_09407	0.115	29	0.117	19	0.168	17	0.123	0.12	N	0.45	SignalP-noTM
AHME_06446	0.231	18	0.277	18	0.384	13	0.322	0.295	N	0.5	SignalP-TM
AHME_02705	0.139	22	0.142	22	0.187	15	0.145	0.144	N	0.45	SignalP-noTM
AHME_14064	0.107	39	0.102	70	0.108	5	0.096	0.099	N	0.45	SignalP-noTM
AHME_13051	0.306	21	0.523	21	0.95	17	0.897	0.725	Y	0.45	SignalP-noTM
AHME_05682	0.11	50	0.112	30	0.144	12	0.111	0.112	N	0.45	SignalP-noTM
AHME_00183	0.124	23	0.126	23	0.254	22	0.128	0.127	N	0.45	SignalP-noTM
AHME_00417	0.124	43	0.244	2	0.58	1	0.58	0.425	N	0.45	SignalP-noTM
AHME_11237	0.309	26	0.231	26	0.301	6	0.178	0.202	N	0.45	SignalP-noTM
AHME_06304	0.169	69	0.13	69	0.142	7	0.102	0.115	N	0.45	SignalP-noTM
AHME_09414	0.115	34	0.144	25	0.312	11	0.181	0.164	N	0.45	SignalP-noTM
AHME_08748	0.114	22	0.126	5	0.15	1	0.135	0.131	N	0.45	SignalP-noTM
AHME_04984	0.152	56	0.122	56	0.172	5	0.11	0.116	N	0.45	SignalP-noTM
AHME_03762	0.137	38	0.127	38	0.156	32	0.116	0.121	N	0.45	SignalP-noTM
AHME_02927	0.595	20	0.727	20	0.949	4	0.884	0.812	Y	0.45	SignalP-noTM
AHME_02087	0.108	69	0.102	5	0.109	2	0.099	0.101	N	0.5	SignalP-TM
[truncated: 13,578 more rows]

## Sheet: Table S4 Transmembrane domain
Table Sx Transmembrane domain
[truncated: 14,095 more rows]

[truncated: 9 more sheets: Table S5 pafm annotation, Table S6 cazy annotation, Table S7 AA family, Table S8 InterPro signature, Table S9, Table S10 , Table S11 Alcohol dehydrogenase, Table S12, Table S13]
